# Supplementary material for: Genome analysis of three Pneumocystis species reveals adaptation mechanisms to life exclusively in mammalian hosts
Source: Nat Commun. 2016 Feb 22;7:10740. doi: 10.1038/ncomms10740 (PMC4764891; doi:10.1038/ncomms10740)
Supplement: Supplementary Data 1 — Members of the msg superfamily in three Pneumocystis species. [file ncomms10740-s2.xlsx]

## Sheet: Supplementary Data 1
Supplementary Data 1. Members of the msg superfamily in three Pneumocystis species.
Number of domain hits are given for each protein based on domain search using the two Msg related domains from Pfam (MSG and Msg2C) and the 9 revised
domains (N1, M1-6, C1-2) defined based on protein alignment. Some partial sequences that don't have any domain hit are included based on protein sequence homology.
P. murina: 64 msg superfamily members
GeneID	Pfam_Msg	Pfam_Msg2C	N1	M1	M2	M3	M4	M5	M6	C1	C2	AA	Scaffold/contig No.	Start	Stop	Family/subfamily	Comments	FPKM*
PNEG_00001	5	1	1	1	1	1	1	1	1	1	1	1174	supercont2.1g_Chr5_V4	526	4050	msg-A/msg-A1	classical msg	628.18
PNEG_00564	5	1	1	1	1	1	1	1	1	1	1	1183	supercont2.3g_Chr2_V4	1	3552	msg-A/msg-A1	classical msg	700.58
PNEG_01377	5	1	1	1	1	1	1	1	1	1	1	1123	supercont2.6g_Chr4_V4	386	3757	msg-A/msg-A1	classical msg	856.35
PNEG_01847	5	1	1	1	1	1	1	1	1	1	1	1159	supercont2.7g_Chr8_V4	446577	450056	msg-A/msg-A1	classical msg	14.67
PNEG_02416	5	1	1	1	1	1	1	1	1	1	1	1178	supercont2.10g_Chr13_V4	372496	376032	msg-A/msg-A1	classical msg	265.17
PNEG_02417	5	1	0	1	1	1	1	1	1	1	1	1118	supercont2.11g_Chr11_V4	184	3639	msg-A/msg-A1	classical msg	292.29
PNEG_02611	4	1	1	0	1	1	1	1	1	1	1	1010	supercont2.12g_Chr7_V4	591	4118	msg-A/msg-A1	classical msg	35.63
PNEG_02840	5	1	1	1	1	1	1	1	1	1	1	1140	supercont2.12g_Chr7_V4	489102	492524	msg-A/msg-A1	classical msg	268.84
PNEG_02989	5	1	1	1	1	1	1	1	1	1	1	1151	supercont2.13g_Chr14_V4	330531	333986	msg-A/msg-A1	classical msg	1736.36
PNEG_02990	5	1	1	1	1	1	1	1	1	1	1	1192	supercont2.14g_Chr15_V4	118	3696	msg-A/msg-A1	classical msg	81.37
PNEG_03598	5	1	1	1	1	1	1	1	1	1	1	1140	supercont2.13g_Chr14_V4	489	3911	msg-A/msg-A1	classical msg	2010.77
PNEG_03600	5	1	1	1	1	1	1	1	1	1	1	1194	supercont2.11g_Chr11_V4	383903	387487	msg-A/msg-A1	classical msg	1194.55
PNEG_04003	5	1	1	1	1	1	1	1	1	1	1	1150	supercont2.2g_Chr1_V4	584078	587530	msg-A/msg-A1	classical msg	822.75
PNEG_04004	5	0	1	1	1	1	1	1	1	0	0	935	supercont2.4g_Chr3_V4	661	3468	msg-A/msg-A1	classical msg	57.46
PNEG_04005	5	1	1	1	1	1	1	1	1	1	1	1119	supercont2.6g_Chr4_V4	537826	541185	msg-A/msg-A1	classical msg	425.11
PNEG_04006	5	1	1	1	1	1	1	1	1	1	1	1182	supercont2.7g_Chr8_V4	1	3549	msg-A/msg-A1	classical msg	775.6
PNEG_04007	5	1	1	1	1	1	1	1	1	1	1	1124	supercont2.16g_Chr17_V4	208	3582	msg-A/msg-A1	classical msg	1210.28
PNEG_04008	5	1	1	1	1	1	1	1	1	1	1	1140	supercont2.8g_Chr9_V4	431877	435299	msg-A/msg-A1	classical msg	857.79
PNEG_04012	5	1	1	1	1	1	1	1	1	1	1	1137	Pm_Pacbio2_MSG	1	3414	msg-A/msg-A1	classical msg	644.86
PNEG_04013	5	1	1	1	1	1	1	1	1	1	1	1154	Pm_Pacbio21_MSG	1	3465	msg-A/msg-A1	classical msg	695.4
PNEG_04014	5	1	1	1	1	1	1	1	1	1	1	1127	Pm_Pacbio3a_MSG	1	3384	msg-A/msg-A1	classical msg	1810.55
PNEG_04308	4	0	1	1	1	1	1	0	0	0	0	594	supercont2.15g_Chr10_V4	2	1783	msg-A/msg-A1	classical msg	439.07
PNEG_04009	0	0	0	0	0	0	0	0	0	0	0	47	supercont2.17g_Chr16_V4	292766	292906	msg-A/msg-A1	classical msg, partial msg, 3' end fragment	0
PNEG_04010	0	0	0	0	0	0	0	0	0	0	0	71	supercont2.3g_Chr2_V4	563947	564159	msg-A/msg-A1	classical msg, partial msg, 3' end fragment	0
PNEG_04011	0	0	0	0	0	0	0	0	0	0	0	75	supercont2.15g_Chr10_V4	413595	413819	msg-A/msg-A1	classical msg, partial msg, 3' end fragment	53.67
PNEG_00563	3	1	1	1	1	1	1	1	1	1	1	1079	supercont2.2g_Chr1_V4	580437	583718	msg-A/msg-A2	msg-related (msr)	244.6
PNEG_00565	5	1	1	1	1	1	1	1	1	1	1	1074	supercont2.3g_Chr2_V4	3808	7074	msg-A/msg-A2	msg-related (msr)	556.21
PNEG_00830	3	1	1	1	1	1	1	1	1	1	1	1076	supercont2.3g_Chr2_V4	560453	563725	msg-A/msg-A2	msg-related (msr)	182.6
PNEG_00831	3	1	1	1	1	1	1	1	1	1	1	1073	supercont2.4g_Chr3_V4	3812	7080	msg-A/msg-A2	msg-related (msr)	460.91
PNEG_01106	5	0	1	1	1	1	1	1	1	1	1	1089	supercont2.5g_Chr6_V4	6392	9810	msg-A/msg-A2	msg-related (msr)	89.29
PNEG_01641	3	1	1	1	1	1	1	1	1	1	1	1073	supercont2.6g_Chr4_V4	534219	537482	msg-A/msg-A2	msg-related (msr)	76.3
PNEG_01642	4	1	1	1	1	1	1	1	1	1	1	1083	supercont2.7g_Chr8_V4	3909	7202	msg-A/msg-A2	msg-related (msr)	507.02
PNEG_02415	5	1	1	1	1	1	1	1	1	1	1	1107	supercont2.10g_Chr13_V4	368859	372229	msg-A/msg-A2	msg-related (msr)	337.25
PNEG_02988	6	1	1	1	1	1	1	1	1	1	1	1106	supercont2.13g_Chr14_V4	326816	330183	msg-A/msg-A2	msg-related (msr)	364.36
PNEG_03134	5	1	1	1	1	1	1	1	1	1	1	1169	supercont2.14g_Chr15_V4	317131	320682	msg-A/msg-A2	msg-related (msr)	286.56
PNEG_03331	3	1	1	1	1	1	1	1	1	1	1	1063	supercont2.15g_Chr10_V4	410099	413373	msg-A/msg-A2	msg-related (msr)	259.27
PNEG_02060	5	0	1	1	1	1	1	1	1	1	1	1113	supercont2.8g_Chr9_V4	428238	431620	msg-A/msg-A2	msg-related (msr)	227.43
PNEG_02418	5	0	1	1	1	1	1	1	1	1	1	1113	supercont2.11g_Chr11_V4	3896	7278	msg-A/msg-A2	msg-related (msr)	227.43
PNEG_03593	5	0	1	1	1	1	1	1	1	1	1	1113	supercont2.17g_Chr16_V4	289127	292509	msg-A/msg-A2	msg-related (msr)	71.84
PNEG_02321	4	0	1	1	1	1	1	1	1	1	0	1084	supercont2.10g_Chr13_V4	154991	158288	msg-A/msg-A3	msg-like (msl),	76.91
PNEG_02839	2	1	1	0	0	0	1	1	1	1	1	891	supercont2.12g_Chr7_V4	485674	488813	msg-A/msg-A3	msg-like (msl),	32.4
PNEG_03332	4	1	0	1	0	1	1	1	1	1	1	1005	supercont2.16g_Chr17_V4	3926	7270	msg-A/msg-A3	msg-like (msl),	52.16
PNEG_03599	5	1	1	1	1	1	1	1	1	1	1	1224	supercont2.11g_Chr11_V4	379758	383681	msg-A/msg-A3	msg-like (msl), cont2444	2015.2
PNEG_03453	5	1	1	1	1	1	1	1	1	1	1	1206	supercont2.17g_Chr16_V4	317	4190	msg-A/msg-A3	msg-like (msl), cont2734	553.32
PNEG_01104	4	1	1	1	1	1	1	1	1	1	1	1193	supercont2.4g_Chr3_V4	544803	548636	msg-A/msg-A3	msg-like (msl), cont2768	566.32
PNEG_00002	5	1	1	1	1	1	1	1	1	1	1	1075	supercont2.1g_Chr5_V4	4299	7772	msg-A/msg-A3	msg-like (msl), cont2833	1533.46
PNEG_02991	0	0	0	0	0	0	0	0	0	0	1	145	supercont2.14g_Chr15_V4	3928	4632	msg-A/msg-A3	msg-like (msl), partial msg, 3' end fragment	55.47
PNEG_04329	0	0	0	0	0	0	0	0	0	0	1	71	supercont2.13g_Chr14_V4	4202	4417	msg-A/msg-A3	msg-like (msl), partial msg, 3' end fragment	48.33
PNEG_02613	2	1	1	1	0	0	0	1	1	1	1	920	supercont2.12g_Chr7_V4	4324	7464	msg-A/msg-A3	msg-like (msl),cont3617	90.49
PNEG_02240	5	1	1	1	1	1	1	1	1	1	0	1068	supercont2.9g_Chr12_V4	374806	378264	msg-A/msg-A3	msg-like (msl),cont4169	883.18
PNEG_03433	1	0	1	1	0	1	0	0	0	0	0	538	supercont2.16g_Chr17_V4	256063	257733	msg-C	Pmur tandem cluster	4271.56
PNEG_03434	1	0	1	1	0	1	0	0	0	0	0	538	supercont2.16g_Chr17_V4	258215	259892	msg-C	Pmur tandem cluster	3829.39
PNEG_03435	1	0	1	1	0	1	0	0	0	0	0	742	supercont2.16g_Chr17_V4	260386	262664	msg-C	Pmur tandem cluster	3960.76
PNEG_03436	1	0	1	1	0	1	0	0	0	0	0	543	supercont2.16g_Chr17_V4	263158	264831	msg-C	Pmur tandem cluster	662.25
PNEG_03437	1	0	1	1	0	1	0	0	0	0	0	549	supercont2.16g_Chr17_V4	265396	267087	msg-C	Pmur tandem cluster	1546.09
PNEG_03614	1	0	1	1	0	1	0	0	0	0	0	539	supercont2.16g_Chr17_V4	253906	255586	msg-C	Pmur tandem cluster	9382.41
PNEG_02212	0	0	1	1	0	0	1	1	0	0	0	1099	supercont2.9g_Chr12_V4	320562	323901	msg-D	A12 antigen	1384.68
PNEG_00829	0	0	1	0	0	0	0	0	0	0	0	357	supercont2.3g_Chr2_V4	558340	559446	msg-E	p55-related	2946.89
PNEG_01640	0	0	0	0	0	0	0	0	0	0	0	345	supercont2.6g_Chr4_V4	532048	533211	msg-E	p55-related	2998.08
PNEG_02059	0	0	1	0	0	0	0	0	0	0	0	493	supercont2.8g_Chr9_V4	424022	425636	msg-E	p55-related	115.03
PNEG_02419	0	0	1	0	0	0	0	0	0	0	0	501	supercont2.11g_Chr11_V4	9882	11472	msg-E	p55-related	100.05
PNEG_02992	0	0	0	0	0	0	0	0	0	0	0	403	supercont2.14g_Chr15_V4	6705	7958	msg-E	p55-related	839.28
PNEG_03330	0	0	0	0	0	0	0	0	0	0	0	353	supercont2.15g_Chr10_V4	408051	409150	msg-E	p55-related	4269.99
PNEG_03592	0	0	1	0	0	0	0	0	0	0	0	501	supercont2.17g_Chr16_V4	284934	286524	msg-E	p55-related	107.49
PNEG_04309**	0	0	0	0	0	0	0	0	0	0	0	130	supercont2.15g_Chr10_V4	1784	2399	n/a	msg expression site	17645.8
P. carinii: 141 msg superfamily members
GeneID	Pfam_Msg	Pfam_Msg2C	N1	M1	M2	M3	M4	M5	M6	C1	C2	AA	Scaffold/contig No.	Start	Stop	Family/subfamily	Comments	FPKM
T552_00001	5	1	1	1	1	1	1	1	1	1	1	1081	Supercont3.1_V3	4688	7933	msg-A/msg-A1	classical msg	280.67
T552_00002	5	1	1	1	1	1	1	1	1	1	1	1071	Supercont3.1_V3	8226	11441	msg-A/msg-A1	classical msg	69.45
T552_00292	5	1	1	1	1	1	1	1	1	1	1	1059	Supercont3.2_V3	1	3180	msg-A/msg-A1	classical msg	472.14
T552_01112	5	1	1	1	1	1	1	1	1	1	0	1029	Supercont3.4_V3	539835	542924	msg-A/msg-A1	classical msg	16.79
T552_01115	5	1	1	1	1	1	1	1	1	1	1	1077	Supercont3.4_V3	552024	555257	msg-A/msg-A1	classical msg	299.3
T552_01116	5	1	1	1	1	1	1	1	1	1	1	1062	Supercont3.4_V3	555537	558725	msg-A/msg-A1	classical msg	632.11
T552_01117	5	1	1	1	1	1	1	1	1	1	1	1088	Supercont3.5_V3	148	3414	msg-A/msg-A1	classical msg	1043.02
T552_01383	2	0	1	1	1	0	0	0	0	0	0	322	Supercont3.5_V3	537550	538518	msg-A/msg-A1	classical msg	22.53
T552_01386	6	1	1	1	1	1	1	1	1	1	1	1083	Supercont3.5_V3	546610	549861	msg-A/msg-A1	classical msg	21.16
T552_01389	6	1	1	1	1	1	1	1	1	1	1	1073	Supercont3.5_V3	558976	562197	msg-A/msg-A1	classical msg	546.4
T552_01617	5	1	1	1	1	1	1	1	1	1	1	1075	Supercont3.7_V3	235	3462	msg-A/msg-A1	classical msg	712.88
T552_02246	5	1	1	1	1	1	1	1	1	1	1	1069	Supercont3.10_V3	5818	9027	msg-A/msg-A1	classical msg	266.67
T552_02422	2	0	1	1	1	0	0	0	0	0	0	322	Supercont3.10_V3	407844	408812	msg-A/msg-A1	classical msg	22.53
T552_02425	6	1	1	1	1	1	1	1	1	1	1	1083	Supercont3.10_V3	416904	420155	msg-A/msg-A1	classical msg	21.16
T552_02428	5	1	1	1	1	1	1	1	1	1	1	1045	Supercont3.10_V3	427095	430264	msg-A/msg-A1	classical msg	339.48
T552_03420	5	1	1	1	1	1	1	1	1	1	1	1071	Supercont3.17_V3	7178	10393	msg-A/msg-A1	classical msg	711.87
T552_03421	5	1	1	1	1	1	1	1	1	1	1	1079	Supercont3.17_V3	10683	13922	msg-A/msg-A1	classical msg	96.22
T552_03422	5	1	1	1	1	1	1	1	1	1	1	1069	Supercont3.17_V3	14239	17448	msg-A/msg-A1	classical msg	78.26
T552_03601	5	1	1	1	1	1	1	1	1	1	1	1066	Supercont3.3_V3	539889	543089	msg-A/msg-A1	classical msg	549.11
T552_03602	5	1	1	1	1	1	1	1	1	1	1	1076	Supercont3.9_V3	409071	412301	msg-A/msg-A1	classical msg	139.09
T552_03701	5	1	1	1	1	1	1	1	1	1	1	1078	Pc_Pacbio10_MSG	93	3329	msg-A/msg-A1	classical msg	59.93
T552_03702	5	1	1	1	1	1	1	1	1	1	1	1067	Pc_Pacbio11_MSG	196	3399	msg-A/msg-A1	classical msg	592.88
T552_03703	5	1	1	1	1	1	1	1	1	1	1	1074	Pc_Pacbio12_MSG	1	3225	msg-A/msg-A1	classical msg	102.5
T552_03704	5	1	1	1	1	1	1	1	1	1	1	1082	Pc_Pacbio12b_MSG	1	3249	msg-A/msg-A1	classical msg	128.2
T552_03705	5	1	1	1	1	1	1	1	1	1	1	1104	Pc_Pacbio131_MSG	1	3315	msg-A/msg-A1	classical msg	39.27
T552_03706	6	1	1	1	1	1	1	1	1	1	1	1065	Pc_Pacbio14_MSG	1	3198	msg-A/msg-A1	classical msg	82.27
T552_03707	5	1	1	1	1	1	1	1	1	1	1	1072	Pc_Pacbio15_MSG	1	3219	msg-A/msg-A1	classical msg	164.58
T552_03708	5	1	1	1	1	1	1	1	1	1	1	1065	Pc_Pacbio18_MSG	141	3338	msg-A/msg-A1	classical msg	582.82
T552_03709	5	1	1	1	1	1	1	1	1	1	1	1085	Pc_Pacbio19_MSG	85	3342	msg-A/msg-A1	classical msg	810.96
T552_03710	5	1	1	1	1	1	1	1	1	1	1	1051	Pc_Pacbio20_MSG	2	3157	msg-A/msg-A1	classical msg	26.94
T552_03711	5	1	1	1	1	1	1	1	1	1	1	1073	Pc_Pacbio21_MSG	166	3387	msg-A/msg-A1	classical msg	45.73
T552_03712	5	1	1	1	1	1	1	1	1	1	1	1073	Pc_Pacbio22_MSG	1	3222	msg-A/msg-A1	classical msg	42.35
T552_03713	5	1	1	1	1	1	1	1	1	1	1	1082	Pc_Pacbio24_MSG	128	3376	msg-A/msg-A1	classical msg	76.61
T552_03714	6	1	1	1	1	1	1	1	1	1	1	1067	Pc_Pacbio25_MSG	1	3204	msg-A/msg-A1	classical msg	30.68
T552_03715	5	1	1	1	1	1	1	1	1	1	1	1087	Pc_Pacbio26_MSG	49	3312	msg-A/msg-A1	classical msg	187.56
T552_03716	5	1	1	1	1	1	1	1	1	1	1	1069	Pc_Pacbio28_MSG	1	3210	msg-A/msg-A1	classical msg	100.39
T552_03717	5	1	1	1	1	1	1	1	1	1	1	1090	Pc_Pacbio29_MSG	182	3454	msg-A/msg-A1	classical msg	302.49
T552_03718	5	1	1	1	1	1	1	1	1	1	1	1069	Pc_Pacbio3_MSG	117	3326	msg-A/msg-A1	classical msg	93.07
T552_03719	5	1	1	1	1	1	1	1	1	1	1	1075	Pc_Pacbio32_MSG	171	3398	msg-A/msg-A1	classical msg	343.11
T552_03720	5	1	1	1	1	1	1	1	1	1	1	1072	Pc_Pacbio33_MSG	1	3219	msg-A/msg-A1	classical msg	250.21
T552_03721	6	1	1	1	1	1	1	1	1	1	1	1073	Pc_Pacbio34_MSG	52	3273	msg-A/msg-A1	classical msg	233.12
T552_03723	5	1	1	1	1	1	1	1	1	1	1	1076	Pc_Pacbio41_MSG	1	3231	msg-A/msg-A1	classical msg	1510.31
T552_03724	6	1	1	1	1	1	1	1	1	1	1	1082	Pc_Pacbio42_MSG	1	3249	msg-A/msg-A1	classical msg	431.33
T552_03725	5	1	1	1	1	1	1	1	1	1	1	1075	Pc_Pacbio44_MSG	1	3228	msg-A/msg-A1	classical msg	194.49
T552_03726	5	1	1	1	1	1	1	1	1	1	1	1084	Pc_Pacbio45_MSG	129	3383	msg-A/msg-A1	classical msg	6.6
T552_03727	5	1	1	1	1	1	1	1	1	1	1	1086	Pc_Pacbio46_MSG	121	3381	msg-A/msg-A1	classical msg	101.05
T552_03728	5	1	1	1	1	1	1	1	1	1	1	1077	Pc_Pacbio50_MSG	1	3234	msg-A/msg-A1	classical msg	221.03
T552_03729	5	1	1	1	1	1	1	1	1	1	1	1051	Pc_Pacbio51_MSG	193	3348	msg-A/msg-A1	classical msg	36.25
T552_03730	5	1	1	1	1	1	1	1	1	1	1	1066	Pc_Pacbio6_MSG	174	3374	msg-A/msg-A1	classical msg	842.61
T552_03731	5	1	1	1	1	1	1	1	1	1	1	1077	Pc_Pacbio61_MSG	139	3372	msg-A/msg-A1	classical msg	23.34
T552_03732	5	1	1	1	1	1	1	1	1	1	1	1079	Pc_Pacbio61b_MSG	1	3240	msg-A/msg-A1	classical msg	158.14
T552_03733	5	1	1	1	1	1	1	1	1	1	1	1072	Pc_Pacbio69_MSG	321	3539	msg-A/msg-A1	classical msg	60.5
T552_03734	5	1	1	1	1	1	1	1	1	1	1	1062	Pc_Pacbio8_MSG	1	3189	msg-A/msg-A1	classical msg	341.64
T552_03735	5	1	1	1	1	1	1	1	1	1	1	1068	Pc_Pacbio9_MSG	116	3322	msg-A/msg-A1	classical msg	782.21
T552_03736	5	1	1	1	1	1	1	1	1	1	1	1080	Pc_Pacbio93_MSG	1	3243	msg-A/msg-A1	classical msg	2550.45
T552_03737	5	1	1	1	1	1	1	1	1	1	1	1091	Pc_SC26_MSR_MSG_MSG	6195	9470	msg-A/msg-A1	classical msg	3.7
T552_03739	6	1	1	1	1	1	1	1	1	1	1	1080	Pc_SC26_MSR_MSG_MSG	2657	5899	msg-A/msg-A1	classical msg	22.34
T552_03742	5	1	1	1	1	1	1	1	1	1	1	1085	Pc_SC37_MSG	327	3584	msg-A/msg-A1	classical msg	23.59
T552_03743	5	1	1	1	1	1	1	1	1	1	1	1063	Pc_SC39_MSG_MSR	100	3291	msg-A/msg-A1	classical msg	140.55
T552_03744	5	1	1	1	1	1	1	1	1	1	1	1070	Pc_SC39_MSG_MSR	3576	6788	msg-A/msg-A1	classical msg	243.25
T552_03745	5	1	1	1	1	1	1	1	1	1	1	1063	Pc_SC46_MSG	182	3373	msg-A/msg-A1	classical msg	88.97
T552_03746	1	1	0	0	0	0	0	1	1	1	0	374	Pc_SC52_MSG	2	1123	msg-A/msg-A1	classical msg	158.39
T552_03747	5	1	1	1	1	1	1	1	1	1	1	1082	Pc_SC51_MSG_MSG	165	3413	msg-A/msg-A1	classical msg	130.78
T552_03748	2	0	1	1	1	0	0	0	0	0	0	338	Pc_SC51_MSG_MSG	3698	4711	msg-A/msg-A1	classical msg	29.27
T552_03749	5	1	1	1	1	1	1	1	1	1	1	1078	Pc_SC28_MSG_MSG	3414	6650	msg-A/msg-A1	classical msg	626.31
T552_03751	5	1	1	1	1	1	1	1	1	1	0	972	Pc_SC28_MSG_MSG	6934	9849	msg-A/msg-A1	classical msg	86.05
T552_00003	6	1	1	1	1	1	1	1	1	1	1	1066	Supercont3.1_V3	11730	15028	msg-A/msg-A2	msg-related (msr)	204.87
T552_00005	5	1	1	1	1	1	1	1	1	1	1	1089	Supercont3.1_V3	20696	24057	msg-A/msg-A2	msg-related (msr)	28.35
T552_00291	5	1	1	1	1	1	1	1	1	1	1	1092	Supercont3.1_V3	631025	634345	msg-A/msg-A2	msg-related (msr)	219.56
T552_00293	5	1	1	1	1	1	1	1	1	1	1	1073	Supercont3.2_V3	3465	6728	msg-A/msg-A2	msg-related (msr)	1202.31
T552_00851	5	1	1	1	1	1	1	1	1	1	1	1074	Supercont3.3_V3	536334	539600	msg-A/msg-A2	msg-related (msr)	467.04
T552_01111	6	0	1	1	1	1	1	0	0	0	1	774	Supercont3.4_V3	537186	539552	msg-A/msg-A2	msg-related (msr)	175.71
T552_01114	5	1	1	1	1	1	1	1	1	1	1	1068	Supercont3.4_V3	548443	551741	msg-A/msg-A2	msg-related (msr)	536.04
T552_01382	5	1	1	1	1	1	1	1	1	1	1	1024	Supercont3.5_V3	534145	537261	msg-A/msg-A2	msg-related (msr)	961.96
T552_01385	6	0	1	1	1	1	1	0	0	0	1	774	Supercont3.5_V3	543936	546302	msg-A/msg-A2	msg-related (msr)	222.82
T552_01388	6	1	1	1	1	1	1	1	1	1	1	1100	Supercont3.5_V3	555312	558656	msg-A/msg-A2	msg-related (msr)	644.52
T552_01618	6	0	1	1	1	1	1	0	0	0	1	773	Supercont3.7_V3	3746	6109	msg-A/msg-A2	msg-related (msr)	96.93
T552_02424	6	0	1	1	1	1	1	0	0	0	1	774	Supercont3.10_V3	414230	416596	msg-A/msg-A2	msg-related (msr)	222.82
T552_02966	5	0	1	1	1	1	1	0	0	0	0	617	Supercont3.14_V3	1	1893	msg-A/msg-A2	msg-related (msr)	237.09
T552_03423	5	0	1	1	1	1	1	0	0	0	1	773	Supercont3.17_V3	17757	20144	msg-A/msg-A2	msg-related (msr)	254.36
T552_03600	4	0	1	1	1	1	0	0	0	0	0	595	Supercont3.17_V3	266389	268215	msg-A/msg-A2	msg-related (msr)	176.25
T552_04162	5	1	1	1	1	1	1	1	1	1	1	1010	Supercont3.10_V3	404440	407555	msg-A/msg-A2	msg-related (msr)	336.2
T552_04261	6	0	1	1	1	1	1	0	0	0	1	774	KG_contig_13	4115	6481	msg-A/msg-A2	msg-related (msr)	176.58
T552_04267	5	1	1	1	1	1	1	1	1	1	1	1084	KR_contig_19	4010	7306	msg-A/msg-A2	msg-related (msr)	400.15
T552_04269	6	1	1	1	1	1	1	1	1	1	1	1084	KR_contig_04	4182	7478	msg-A/msg-A2	msg-related (msr)	288.67
T552_04271	5	1	1	1	1	1	1	1	1	1	1	1060	KR_contig_05	4115	7339	msg-A/msg-A2	msg-related (msr)	63.67
T552_04273	5	0	1	1	1	1	1	0	0	0	1	760	KR_contig_122	4384	6708	msg-A/msg-A2	msg-related (msr)	387.22
T552_04275	5	0	1	1	1	1	1	0	0	0	1	781	KR_contig_17	3946	6333	msg-A/msg-A2	msg-related (msr)	818.6
T552_04277	4	0	1	1	1	1	1	0	0	0	0	702	KR_contig_18	3992	6139	msg-A/msg-A2	msg-related (msr)	31.44
T552_04279	5	1	1	1	1	1	1	1	1	1	1	1102	KR_contig_188	3647	6997	msg-A/msg-A2	msg-related (msr)	328.48
T552_04281	4	0	1	1	1	1	1	0	0	0	0	700	KR_contig_20	3967	6108	msg-A/msg-A2	msg-related (msr)	0
T552_04283	6	1	1	1	1	1	1	1	1	1	1	1088	KR_contig_34	3991	7299	msg-A/msg-A2	msg-related (msr)	391.31
T552_04285	4	0	1	1	1	1	1	0	0	0	0	703	KR_contig_41	4016	6166	msg-A/msg-A2	msg-related (msr)	1.23
T552_04287	5	1	1	1	1	1	1	1	1	1	1	1082	KR_contig_50	4569	7859	msg-A/msg-A2	msg-related (msr)	978.36
T552_04289	6	1	1	1	1	1	1	1	1	1	1	1084	KR_contig_178	4573	7869	msg-A/msg-A2	msg-related (msr)	177.64
T552_04291	5	1	1	1	1	1	1	1	1	1	1	1097	KR_contig_116	4072	7407	msg-A/msg-A2	msg-related (msr)	45.35
T552_04293	5	1	1	1	1	1	1	1	1	1	1	1084	KR_contig_25	3957	7253	msg-A/msg-A2	msg-related (msr)	562.54
T552_04295	5	1	1	1	1	1	1	1	1	1	1	1101	PSR_contig_09	3133	6480	msg-A/msg-A2	msg-related (msr)	1196.66
T552_04297	5	0	1	1	1	1	1	0	0	0	0	701	PSR_muscle_35	3194	5338	msg-A/msg-A2	msg-related (msr)	1.14
T552_04299	5	0	1	1	1	1	1	0	0	0	0	701	PSR_muscle_53	3120	5264	msg-A/msg-A2	msg-related (msr)	2.88
T552_04300	5	1	1	1	1	1	1	1	1	1	1	1104	MSRm_contig_01	1	3357	msg-A/msg-A2	msg-related (msr)	82.17
T552_04301	6	1	1	1	1	1	1	1	1	1	1	1084	MSRm_contig_10	3	3299	msg-A/msg-A2	msg-related (msr)	282.61
T552_04302	6	1	1	1	1	1	1	1	1	1	1	1079	MSRm_contig_13	3	3284	msg-A/msg-A2	msg-related (msr)	558.38
T552_04303	5	0	1	1	1	1	1	0	0	0	1	768	MSRm_contig_56	3	2351	msg-A/msg-A2	msg-related (msr)	88.06
T552_04304	5	0	1	1	1	1	1	0	0	0	1	746	MSRm_contig_81	3	2285	msg-A/msg-A2	msg-related (msr)	231.27
T552_04305	6	0	1	1	1	1	1	0	0	0	1	770	MSRm_contig_94a	3	2357	msg-A/msg-A2	msg-related (msr)	0
T552_04306	6	0	1	1	1	1	1	0	0	0	1	774	MSRm_contig_94b	1	2367	msg-A/msg-A2	msg-related (msr)	1.32
T552_04307	5	1	1	1	1	1	1	1	1	1	1	1096	MSRm_muscle_04	3	3335	msg-A/msg-A2	msg-related (msr)	277.99
T552_04308	6	1	1	1	1	1	1	1	1	1	1	1094	MSRm_muscle_08	3	3329	msg-A/msg-A2	msg-related (msr)	35.25
T552_04309	5	1	1	1	1	1	1	1	1	1	1	1089	MSRm_muscle_138	1	3312	msg-A/msg-A2	msg-related (msr)	69.85
T552_04310	5	0	1	1	1	1	1	0	0	0	1	769	MSRm_muscle_204	3	2354	msg-A/msg-A2	msg-related (msr)	0.4
T552_04311	5	1	1	1	1	1	1	1	1	1	1	1095	MSRm_muscle_357	3	3332	msg-A/msg-A2	msg-related (msr)	11.48
T552_04312	5	0	1	1	1	1	1	0	0	0	1	768	MSRm_muscle_53	3	2351	msg-A/msg-A2	msg-related (msr)	0.53
T552_04313	5	0	1	1	1	1	1	0	0	0	1	776	MSRm_muscle_64	3	2375	msg-A/msg-A2	msg-related (msr)	0.47
T552_04314	6	0	1	1	1	1	1	0	0	0	1	766	MSRm_muscle_674	5	2305	msg-A/msg-A2	msg-related (msr)	0.5
T552_04315	6	0	1	1	1	1	1	0	0	0	1	765	MSRm_muscle_726	3	2342	msg-A/msg-A2	msg-related (msr)	0
T552_00295	1	0	1	1	0	0	1	0	0	0	0	274	Supercont3.2_V3	11784	12835	msg-A/msg-A3	msg-like (msl)	58.26
T552_00587	0	0	1	0	0	0	0	0	0	0	0	91	Supercont3.2_V3	590180	590481	msg-A/msg-A3	msg-like (msl)	11.86
T552_01108	1	0	1	0	0	0	0	0	0	0	0	80	Supercont3.4_V3	530569	530945	msg-A/msg-A3	msg-like (msl)	17.63
T552_01109	2	0	0	1	1	0	0	0	0	0	0	213	Supercont3.4_V3	530981	531622	msg-A/msg-A3	msg-like (msl)	111.52
T552_01615	0	0	0	0	0	0	0	0	0	0	1	78	Supercont3.6_V3	472244	472514	msg-A/msg-A3	msg-like (msl)	29.87
T552_02427	1	0	1	0	0	0	1	0	0	0	1	449	Supercont3.10_V3	424632	426815	msg-A/msg-A3	msg-like (msl)	15.41
T552_02429	4	0	0	1	1	0	1	1	0	0	0	872	Supercont3.11_V3	818	3564	msg-A/msg-A3	msg-like (msl)	71.51
T552_02876	5	0	1	1	1	1	1	1	1	1	0	1077	Supercont3.13_V3	154563	157836	msg-A/msg-A3	msg-like (msl)	112.31
T552_03425	0	0	0	0	0	0	0	0	0	1	1	219	Supercont3.17_V3	25593	26333	msg-A/msg-A3	msg-like (msl)	32.07
T552_03722	6	1	1	1	1	1	1	1	1	1	1	1053	Pc_Pacbio38_MSG	3	3164	msg-A/msg-A3	msg-like (msl)	223.38
T552_03738	3	1	0	0	0	1	1	1	1	1	0	788	Pc_SC26_MSR_MSG_MSG	2	2368	msg-A/msg-A3	msg-like (msl)	928.56
T552_03740	4	1	0	0	1	1	1	1	1	1	1	883	Pc_SC31_MSR	625	3273	msg-A/msg-A3	msg-like (msl)	28.34
T552_03741	5	1	1	1	1	1	1	1	1	1	1	1005	Pc_SC35_MSR	436	3453	msg-A/msg-A3	msg-like (msl)	2410.44
T552_03750	6	1	1	1	1	1	1	1	1	1	1	1039	Pc_SC28_MSG_MSG	1	3120	msg-A/msg-A3	msg-like (msl)	266.54
T552_04150	5	1	1	1	1	1	1	1	1	1	1	1073	Supercont3.10_V3	9307	12619	msg-A/msg-A3	msg-like (msl)	280.98
T552_04210	0	0	0	0	0	0	0	0	0	0	1	81	Supercont3.15_V3	440747	440992	msg-A/msg-A3	msg-like (msl)	78.55
T552_04263	1	0	0	1	0	0	1	0	0	0	1	318	KG_contig_234	4225	5235	msg-A/msg-A3	msg-like (msl)	25.25
T552_04265	1	0	1	0	0	1	1	0	0	0	1	420	KG_contig_579	3699	5046	msg-A/msg-A3	msg-like (msl)	7.58
T552_03404	0	0	0	0	0	1	0	0	0	0	0	213	Supercont3.16_V3	246196	247044	msg-C	Pmur tandem cluster	40.68
T552_02579	1	0	1	1	0	1	1	1	0	0	0	1006	Supercont3.11_V3	324016	327087	msg-D	A12 antigen	2153.8
T552_00852	0	0	1	0	0	0	0	0	0	0	0	414	Supercont3.4_V3	1403	2688	msg-E	p55-related	6016.94
T552_01390	0	0	1	0	0	0	0	0	0	0	0	350	Supercont3.6_V3	3347	4438	msg-E	p55-related	1742.1
T552_02052	0	0	0	0	0	0	0	0	0	0	0	339	Supercont3.9_V3	249	1309	msg-E	p55-related	8010.22
T552_02796	0	0	1	0	0	0	0	0	0	0	0	453	Supercont3.12_V3	367095	368541	msg-E	p55-related	121.74
T552_03426	0	0	0	0	0	0	0	0	0	0	0	350	Supercont3.17_V3	26685	27775	msg-E	p55-related	536.41
T552_04149**	0	0	0	0	0	0	0	0	0	0	0	124	Supercont3.9_V3	408552	409073	n/a	msg expression site	15829.9
P. jirovecii: 179 msg superfamily members
GeneID	Pfam_Msg	Pfam_Msg2C	N1	M1	M2	M3	M4	M5	M6	C1	C2	AA	Scaffold/contig No.	Start	Stop	Family/subfamily	Comments
T551_00001	0	0	1	0	0	0	0	0	0	0	0	107	supercont_2.1_PjV2	3	323	msg-A/msg-A1	classical msg
T551_00910	5	1	1	1	1	1	1	1	1	1	1	1018	supercont_2.3_PjV2	604889	607945	msg-A/msg-A1	classical msg
T551_00911	5	1	1	1	1	1	1	1	1	1	1	1005	supercont_2.3_PjV2	608445	611462	msg-A/msg-A1	classical msg
T551_00912	5	1	1	1	1	1	1	1	1	1	1	1008	supercont_2.3_PjV2	611951	614977	msg-A/msg-A1	classical msg
T551_00913	5	1	1	1	1	1	1	1	1	1	1	1025	supercont_2.3_PjV2	615490	618567	msg-A/msg-A1	classical msg
T551_00914	5	0	1	1	1	1	1	1	0	0	0	734	supercont_2.3_PjV2	619084	621285	msg-A/msg-A1	classical msg
T551_01185	5	1	1	1	1	1	1	1	1	1	1	1034	supercont_2.5_PjV2	2884	5988	msg-A/msg-A1	classical msg
T551_01428	5	1	1	1	1	1	1	1	1	1	1	1003	supercont_2.6_PjV2	1493	4504	msg-A/msg-A1	classical msg
T551_01429	5	1	1	1	1	1	1	1	1	1	1	1007	supercont_2.6_PjV2	5019	8042	msg-A/msg-A1	classical msg
T551_01430	5	1	1	1	1	1	1	1	1	1	1	1035	supercont_2.6_PjV2	8549	11656	msg-A/msg-A1	classical msg
T551_01660	5	1	1	1	1	1	1	1	1	1	1	1025	supercont_2.6_PjV2	506827	509904	msg-A/msg-A1	classical msg
T551_01661	5	1	1	1	1	1	1	1	1	1	1	1023	supercont_2.6_PjV2	510415	513486	msg-A/msg-A1	classical msg
T551_01662	5	1	1	1	1	1	1	1	1	1	1	1037	supercont_2.6_PjV2	513930	517043	msg-A/msg-A1	classical msg
T551_01663	5	1	1	1	1	1	1	1	1	1	1	1003	supercont_2.7_PjV2	113	3124	msg-A/msg-A1	classical msg
T551_01857	5	1	1	1	1	1	1	1	1	1	0	907	supercont_2.7_PjV2	452156	454876	msg-A/msg-A1	classical msg
T551_02433	5	1	1	1	1	1	1	1	1	1	1	1009	supercont_2.10_PjV2	414902	417931	msg-A/msg-A1	classical msg
T551_02434	5	1	1	1	1	1	1	1	1	1	0	976	supercont_2.11_PjV2	9	2936	msg-A/msg-A1	classical msg
T551_02435	5	1	1	1	1	1	1	1	1	1	1	1012	supercont_2.11_PjV2	3448	6486	msg-A/msg-A1	classical msg
T551_02436	5	1	1	1	1	1	1	1	1	1	1	1029	supercont_2.11_PjV2	6936	10025	msg-A/msg-A1	classical msg
T551_02610	5	1	1	1	1	1	1	1	1	1	1	1040	supercont_2.12_PjV2	148	3270	msg-A/msg-A1	classical msg
T551_02775	5	1	1	1	1	1	1	1	1	0	0	850	supercont_2.12_PjV2	392420	394969	msg-A/msg-A1	classical msg
T551_03107	5	1	1	1	1	1	1	1	1	1	1	1029	supercont_2.14_PjV2	350811	353900	msg-A/msg-A1	classical msg
T551_03108	5	1	1	1	1	1	1	1	1	1	1	1020	supercont_2.14_PjV2	354417	357479	msg-A/msg-A1	classical msg
T551_03256	5	1	1	1	1	1	1	1	1	1	1	1002	supercont_2.15_PjV2	314743	317751	msg-A/msg-A1	classical msg
T551_03257	4	1	1	1	1	1	1	1	1	1	1	1009	supercont_2.15_PjV2	318244	321273	msg-A/msg-A1	classical msg
T551_03402	4	0	1	1	1	1	1	0	0	0	0	660	supercont_2.17_PjV2	10	1989	msg-A/msg-A1	classical msg
T551_03668	5	1	1	1	1	1	1	1	1	1	1	1011	supercont_2.20_PjV2	61878	64913	msg-A/msg-A1	classical msg
T551_03669	5	1	1	1	1	1	1	1	1	1	1	1005	supercont_2.20_PjV2	65420	68437	msg-A/msg-A1	classical msg
T551_03670	5	1	1	1	1	1	1	1	1	1	1	1025	supercont_2.20_PjV2	68875	71952	msg-A/msg-A1	classical msg
T551_03675	5	1	1	1	1	1	1	1	1	1	1	1054	Pj_MSG_RU295_PjV2	7244	10408	msg-A/msg-A1	classical msg
T551_03676	5	1	1	1	1	1	1	1	1	1	1	1003	Pj_MSG_RU295_PjV2	10932	13943	msg-A/msg-A1	classical msg
T551_03677	5	1	1	1	1	1	1	1	1	1	1	1005	Pj_MSG_RU250_PjV2	2095	5112	msg-A/msg-A1	classical msg
T551_03678	5	1	1	1	1	1	1	1	1	1	1	1033	Pj_MSG_RU250_PjV2	5618	8719	msg-A/msg-A1	classical msg
T551_03679	5	1	1	1	1	1	1	1	1	1	1	1031	Pj_MSG_RU250_PjV2	9228	12323	msg-A/msg-A1	classical msg
T551_03681	5	1	1	1	1	1	1	1	1	1	1	1034	Pj_MSG_RU304_PjV2	5996	9100	msg-A/msg-A1	classical msg
T551_03682	5	1	1	1	1	1	1	1	1	1	0	926	Pj_MSG_RU304_PjV2	9532	12309	msg-A/msg-A1	classical msg
T551_03683	5	1	1	1	1	1	1	1	1	1	1	998	Pj_MSG_RU195_telomere_PjV2	4941	7937	msg-A/msg-A1	classical msg
T551_03684	4	1	1	1	1	1	1	1	1	1	1	1010	Pj_MSG_RU195_telomere_PjV2	8447	11479	msg-A/msg-A1	classical msg
T551_03687	5	1	1	1	1	1	1	1	1	1	1	1032	Pj_MSG_RU2_PjV2	418	3516	msg-A/msg-A1	classical msg
T551_03688	5	1	1	1	1	1	1	1	1	1	1	1018	Pj_MSG_RU2_PjV2	4017	7073	msg-A/msg-A1	classical msg
T551_03689	5	1	1	1	1	1	1	1	1	1	1	1057	Pj_MSG_RU2_PjV2	7476	10649	msg-A/msg-A1	classical msg
T551_03695	5	1	1	1	1	1	1	1	1	1	1	1022	Pj_MSG_RU207_PjV2	2660	5728	msg-A/msg-A1	classical msg
T551_03696	5	1	1	1	1	1	1	1	1	1	1	1016	Pj_MSG_RU207_PjV2	6243	9293	msg-A/msg-A1	classical msg
T551_03697	6	1	1	1	1	1	1	1	1	1	1	1037	Pj_MSG_RU242_PjV2	419	3532	msg-A/msg-A1	classical msg
T551_03698	5	1	1	1	1	1	1	1	1	1	1	1001	Pj_MSG_RU242_PjV2	4024	7029	msg-A/msg-A1	classical msg
T551_03699	5	1	1	1	1	1	1	1	1	1	1	1011	Pj_MSG_RU186b_PjV2	1970	5005	msg-A/msg-A1	classical msg
T551_03700	5	1	1	1	1	1	1	1	1	1	0	1023	Pj_MSG_RU186b_PjV2	5461	8529	msg-A/msg-A1	classical msg
T551_03701	5	1	1	1	1	1	1	1	1	1	1	1003	Pj_MSG_RU18_PjV2	1493	4504	msg-A/msg-A1	classical msg
T551_03702	5	1	1	1	1	1	1	1	1	1	1	1006	Pj_MSG_RU18_PjV2	5019	8039	msg-A/msg-A1	classical msg
T551_03703	5	1	1	1	1	1	1	1	1	1	1	1026	Pj_MSG_RU263_PjV2	375	3455	msg-A/msg-A1	classical msg
T551_03704	5	1	1	1	1	1	1	1	1	1	1	1004	Pj_MSG_RU263_PjV2	3967	6981	msg-A/msg-A1	classical msg
T551_03705	5	1	1	1	1	1	1	1	1	1	1	1009	Pj_MSG_RU327c_telomere_PjV2	16	3045	msg-A/msg-A1	classical msg
T551_03706	5	1	1	1	1	1	1	1	1	1	1	1027	Pj_MSG_RU356_PjV2	195	3278	msg-A/msg-A1	classical msg
T551_03707	5	1	1	1	1	1	1	1	1	1	1	1025	Pj_MSG_RU356_PjV2	3738	6815	msg-A/msg-A1	classical msg
T551_03708	5	1	1	1	1	1	1	1	1	1	1	1042	Pj_MSG_RU21_PjV2	469	3597	msg-A/msg-A1	classical msg
T551_03709	5	1	1	1	1	1	1	1	1	1	1	1031	Pj_MSG_RU21_PjV2	4029	7124	msg-A/msg-A1	classical msg
T551_03710	5	1	1	1	1	1	1	1	1	1	1	1051	Pj_MSG_RU292_PjV2	47	3202	msg-A/msg-A1	classical msg
T551_03711	5	1	1	1	1	1	1	1	1	1	1	1032	Pj_MSG_RU292_PjV2	3717	6815	msg-A/msg-A1	classical msg
T551_03712	5	1	1	1	1	1	1	1	1	1	1	1041	Pj_MSG_RU322_PjV2	47	3172	msg-A/msg-A1	classical msg
T551_03713	5	1	1	1	1	1	1	1	1	1	1	1009	Pj_MSG_RU322_PjV2	3685	6714	msg-A/msg-A1	classical msg
T551_03714	5	1	1	1	1	1	1	1	1	1	1	1044	Pj_MSG_RU25_PjV2	1	3135	msg-A/msg-A1	classical msg
T551_03715	5	1	1	1	1	1	1	1	1	1	1	1023	Pj_MSG_RU25_PjV2	3647	6718	msg-A/msg-A1	classical msg
T551_03716	5	1	1	1	1	1	1	1	1	1	1	1018	Pj_MSG_RU15_PjV2	97	3153	msg-A/msg-A1	classical msg
T551_03717	4	1	1	1	1	1	1	1	1	1	1	1009	Pj_MSG_RU15_PjV2	3653	6682	msg-A/msg-A1	classical msg
T551_03718	5	1	1	1	1	1	1	1	1	1	1	1026	Pj_MSG_RU5_PjV2	59	3139	msg-A/msg-A1	classical msg
T551_03719	5	1	1	1	1	1	1	1	1	1	1	1022	Pj_MSG_RU5_PjV2	3603	6671	msg-A/msg-A1	classical msg
T551_03722	5	0	1	1	1	1	1	1	0	0	0	768	Pj_MSG_RU45_PjV2	3	2306	msg-A/msg-A1	classical msg
T551_03723	5	1	1	1	1	1	1	1	1	1	1	1035	Pj_MSG_RU45_PjV2	2823	5930	msg-A/msg-A1	classical msg
T551_03729	5	1	1	1	1	1	1	1	1	1	1	1013	Pj_MSG_RU39b2_PjV2	322	3363	msg-A/msg-A1	classical msg
T551_03731	5	1	1	1	1	1	1	1	1	1	1	1024	Pj_MSG_RU327b_PjV2	1915	4989	msg-A/msg-A1	classical msg
T551_03740	5	1	1	1	1	1	1	1	1	1	1	1014	Pj_MSG_RU42_PjV2	60	3104	msg-A/msg-A1	classical msg
T551_03742	6	1	1	1	1	1	1	1	1	1	1	1032	Pj_MSG_RU7_PjV2	335	3430	msg-A/msg-A1	classical msg
T551_03743	5	1	1	1	1	1	1	1	1	1	1	1008	Pj_MSG_RU4_PjV2	280	3306	msg-A/msg-A1	classical msg
T551_03744	5	1	1	1	1	1	1	1	1	1	1	1033	Pj_MSG_RU10_PjV2	66	3167	msg-A/msg-A1	classical msg
T551_03747	3	0	1	1	1	1	0	0	0	0	0	579	Pj_MSG_RU327a_PjV2	1646	3382	msg-A/msg-A1	classical msg
T551_03748	5	1	1	1	1	1	1	1	1	1	1	1032	PJ_MSG_RU56_PjV2	228	3326	msg-A/msg-A1	classical msg
T551_03749	5	1	1	1	1	1	1	1	1	1	1	1032	Pj_MSG_RU37_PjV2	73	3171	msg-A/msg-A1	classical msg
T551_03750	5	1	1	1	1	1	1	1	1	1	1	1001	Pj_MSG_RU60_PjV2	163	3168	msg-A/msg-A1	classical msg
T551_03751	5	1	1	1	1	1	1	1	1	1	1	997	Pj_MSG_RU62_PjV2	134	3127	msg-A/msg-A1	classical msg
T551_03752	4	1	1	1	1	1	1	1	1	1	1	1012	Pj_MSG_RU254_PjV2	14	3052	msg-A/msg-A1	classical msg
T551_00324	2	0	1	1	1	0	0	0	0	0	0	406	supercont_2.2_PjV2	10	1268	msg-A/msg-A3	msg-like (msl)
T551_00327	5	0	1	1	1	1	1	1	1	1	1	1023	supercont_2.2_PjV2	18925	22089	msg-A/msg-A3	msg-like (msl)
T551_00909	5	0	1	1	1	1	1	1	1	1	1	1054	supercont_2.3_PjV2	601052	604329	msg-A/msg-A3	msg-like (msl)
T551_01184	5	0	1	1	1	1	1	1	1	0	0	808	supercont_2.5_PjV2	2	2460	msg-A/msg-A3	msg-like (msl)
T551_01431	3	0	1	1	1	1	1	1	1	1	1	1028	supercont_2.6_PjV2	12237	15418	msg-A/msg-A3	msg-like (msl)
T551_01656	3	0	1	1	1	1	1	1	1	1	1	1045	supercont_2.6_PjV2	491123	494356	msg-A/msg-A3	msg-like (msl)
T551_01657	1	0	0	0	1	0	0	0	0	0	0	247	supercont_2.6_PjV2	495114	495977	msg-A/msg-A3	msg-like (msl)
T551_01659	4	0	1	1	1	1	1	1	1	1	1	1049	supercont_2.6_PjV2	503015	506268	msg-A/msg-A3	msg-like (msl)
T551_01753	4	0	1	1	1	1	1	0	0	1	0	1028	supercont_2.7_PjV2	228551	231682	msg-A/msg-A3	msg-like (msl)
T551_01854	4	0	1	1	1	1	1	1	1	1	1	1011	supercont_2.7_PjV2	439467	442609	msg-A/msg-A3	msg-like (msl)
T551_01856	3	0	1	1	1	1	1	1	1	1	1	1050	supercont_2.7_PjV2	447955	451200	msg-A/msg-A3	msg-like (msl)
T551_01859	5	1	1	1	1	1	1	1	1	1	1	1014	supercont_2.8_PjV2	5199	8243	msg-A/msg-A3	msg-like (msl)
T551_01860	5	1	1	1	1	1	1	1	1	1	1	1019	supercont_2.8_PjV2	8794	12061	msg-A/msg-A3	msg-like (msl)
T551_02051	1	0	0	0	0	0	0	1	1	0	0	341	supercont_2.8_PjV2	443693	444839	msg-A/msg-A3	msg-like (msl)
T551_02054	2	0	1	1	1	1	0	0	0	0	0	543	supercont_2.9_PjV2	1147	2919	msg-A/msg-A3	msg-like (msl)
T551_02056	5	0	1	1	1	1	1	1	1	1	1	1045	supercont_2.9_PjV2	8892	12126	msg-A/msg-A3	msg-like (msl)
T551_02438	5	0	1	1	1	1	1	1	1	1	0	1072	supercont_2.11_PjV2	16436	19745	msg-A/msg-A3	msg-like (msl)
T551_02611	5	1	1	1	1	1	1	1	1	1	1	1035	supercont_2.12_PjV2	3720	6827	msg-A/msg-A3	msg-like (msl)
T551_02612	4	0	1	1	1	1	1	1	1	1	1	1039	supercont_2.12_PjV2	7408	10624	msg-A/msg-A3	msg-like (msl)
T551_02773	4	1	1	1	1	1	1	1	1	1	1	1072	supercont_2.12_PjV2	380968	384186	msg-A/msg-A3	msg-like (msl)
T551_02777	5	0	1	1	1	1	1	1	1	1	1	1063	supercont_2.13_PjV2	4084	7275	msg-A/msg-A3	msg-like (msl)
T551_02948	2	0	1	1	1	1	1	0	0	0	0	640	supercont_2.13_PjV2	362002	364199	msg-A/msg-A3	msg-like (msl)
T551_02949	3	0	1	1	1	1	1	1	1	0	0	831	supercont_2.14_PjV2	1	2588	msg-A/msg-A3	msg-like (msl)
T551_03104	2	0	0	1	1	1	1	1	0	0	0	600	supercont_2.14_PjV2	337071	339045	msg-A/msg-A3	msg-like (msl)
T551_03105	4	0	0	0	1	1	1	1	0	0	0	677	supercont_2.14_PjV2	339496	342721	msg-A/msg-A3	msg-like (msl)
T551_03106	4	0	1	1	1	1	1	1	1	1	1	1052	supercont_2.14_PjV2	347013	350268	msg-A/msg-A3	msg-like (msl)
T551_03254	3	0	0	1	1	1	1	0	0	0	0	872	supercont_2.15_PjV2	297826	300485	msg-A/msg-A3	msg-like (msl)
T551_03255	4	0	1	1	1	1	1	1	1	1	1	1112	supercont_2.15_PjV2	307912	311393	msg-A/msg-A3	msg-like (msl)
T551_03401	4	0	1	1	1	1	1	1	1	1	1	1068	supercont_2.16_PjV2	295010	298310	msg-A/msg-A3	msg-like (msl)
T551_03404	3	0	1	1	1	1	1	0	0	0	1	733	supercont_2.17_PjV2	12253	14549	msg-A/msg-A3	msg-like (msl)
T551_03515	3	0	1	1	1	1	1	1	0	0	0	735	supercont_2.18_PjV2	17	2318	msg-A/msg-A3	msg-like (msl)
T551_03644	4	0	1	1	1	1	1	1	0	0	0	768	supercont_2.19_PjV2	70664	73064	msg-A/msg-A3	msg-like (msl)
T551_03680	4	0	1	1	0	1	1	1	1	1	1	1018	Pj_MSG_RU304_PjV2	1745	5000	msg-A/msg-A3	msg-like (msl)
T551_03686	4	0	1	1	1	1	1	1	1	1	1	1048	Pj_MSG_RU267_PjV2	7683	10925	msg-A/msg-A3	msg-like (msl)
T551_03721	4	0	1	1	1	1	1	1	0	0	0	735	Pj_MSG_RU3153_PjV2	4334	6635	msg-A/msg-A3	msg-like (msl)
T551_03728	4	0	1	1	1	1	1	1	0	0	0	784	Pj_MSG_RU339_PjV2	3260	5708	msg-A/msg-A3	msg-like (msl)
T551_03730	1	1	0	0	0	0	1	1	1	1	1	475	Pj_MSG_RU327b_PjV2	24	1451	msg-A/msg-A3	msg-like (msl)
T551_03734	5	0	1	1	1	1	1	1	1	1	0	954	Pj_MSG_RU3_PjV2	1475	4432	msg-A/msg-A3	msg-like (msl)
T551_03736	4	0	1	1	1	1	1	1	0	0	0	802	Pj_MSG_RU33822_PjV2	1637	4137	msg-A/msg-A3	msg-like (msl)
T551_03737	3	0	1	1	1	1	1	1	1	1	0	955	Pj_MSG_RU3.10_PjV2	1157	4116	msg-A/msg-A3	msg-like (msl)
T551_03738	5	0	1	1	1	1	1	1	1	1	0	994	Pj_MSG_RU372_PjV2	886	3971	msg-A/msg-A3	msg-like (msl)
T551_03745	5	1	1	1	1	1	1	1	1	1	0	971	Pj_MSG_RU77_PjV2	470	3382	msg-A/msg-A3	msg-like (msl)
T551_03746	1	1	0	0	0	0	0	1	1	1	1	367	Pj_MSG_RU327a_PjV2	38	1141	msg-A/msg-A3	msg-like (msl)
T551_03753	1	0	1	1	1	0	0	0	0	0	0	418	Pj_MSG_RU386_PjV2	1750	3098	msg-A/msg-A3	msg-like (msl)
T551_03755	3	1	0	0	0	1	1	1	1	1	1	670	Pj_MSG_RU39b1_PjV2	4	2016	msg-A/msg-A3	msg-like (msl)
T551_03756	1	0	1	1	1	0	0	0	0	0	0	451	Pj_MSG_RU373b_PjV2	789	2236	msg-A/msg-A3	msg-like (msl)
T551_00915	0	0	1	0	0	0	0	0	0	0	0	250	supercont_2.4_PjV2	421	1373	msg-A/msg-A3	msg-like (msl), partial msg
T551_02052	0	0	0	0	0	0	0	0	0	0	0	105	supercont_2.8_PjV2	446362	446731	msg-A/msg-A3	msg-like (msl), partial msg
T551_02776	0	0	0	0	0	0	0	0	0	0	0	105	supercont_2.13_PjV2	1648	2017	msg-A/msg-A3	msg-like (msl), partial msg
T551_02946	0	0	0	1	0	0	0	0	0	0	0	269	supercont_2.13_PjV2	358148	359148	msg-A/msg-A3	msg-like (msl), partial msg
T551_03642	0	0	0	1	0	0	0	0	0	0	0	73	supercont_2.19_PjV2	65206	65439	msg-A/msg-A3	msg-like (msl), partial msg
T551_00604	0	0	0	0	0	0	0	0	0	0	0	314	supercont_2.2_PjV2	623310	624526	msg-B	P. jirovecii specific subfam1, distantly related to others
T551_00605	0	0	0	0	0	1	0	0	0	0	0	121	supercont_2.2_PjV2	624578	624991	msg-B	P. jirovecii specific subfam1, distantly related to others
T551_00606	1	0	1	1	0	1	0	0	0	0	0	641	supercont_2.3_PjV2	1122	3091	msg-B	P. jirovecii specific subfam1, distantly related to others
T551_01655	0	0	0	0	0	1	0	0	0	0	0	267	supercont_2.6_PjV2	488451	489577	msg-B	P. jirovecii specific subfam1, distantly related to others
T551_01855	0	0	0	0	0	0	0	0	0	0	0	96	supercont_2.7_PjV2	445383	445726	msg-B	P. jirovecii specific subfam1, distantly related to others
T551_02053	0	0	1	0	0	1	0	0	0	0	0	629	supercont_2.8_PjV2	450893	453011	msg-B	P. jirovecii specific subfam1, distantly related to others
T551_02774	0	0	1	1	0	1	0	0	0	0	0	642	supercont_2.12_PjV2	389185	391165	msg-B	P. jirovecii specific subfam1, distantly related to others
T551_03516	0	0	1	1	0	1	0	0	0	0	0	658	supercont_2.18_PjV2	4476	6564	msg-B	P. jirovecii specific subfam1, distantly related to others
T551_03643	0	0	1	1	0	1	0	0	0	0	0	682	supercont_2.19_PjV2	66361	68453	msg-B	P. jirovecii specific subfam1, distantly related to others
T551_03666	1	0	1	1	0	1	0	0	0	0	0	646	supercont_2.20_PjV2	52852	54836	msg-B	P. jirovecii specific subfam1, distantly related to others
T551_03685	0	0	1	1	0	1	0	0	0	0	0	681	Pj_MSG_RU267_PjV2	3416	5509	msg-B	P. jirovecii specific subfam1, distantly related to others
T551_03693	0	0	1	1	0	1	0	0	0	0	0	618	Pj_MSG_RU373_PjV2	7780	9636	msg-B	P. jirovecii specific subfam1, distantly related to others
T551_03720	0	0	1	0	0	1	0	0	0	0	0	628	Pj_MSG_RU3153_PjV2	37	2123	msg-B	P. jirovecii specific subfam1, distantly related to others
T551_03726	0	0	1	0	0	1	0	0	0	0	0	329	Pj_MSG_RU339_PjV2	19	1008	msg-B	P. jirovecii specific subfam1, distantly related to others
T551_02262	1	0	0	1	0	1	0	0	0	0	0	556	supercont_2.10_PjV2	9365	11128	msg-B	P. jirovecii specific subfam2, distantly related to others
T551_02263	1	0	0	1	0	0	0	0	0	0	0	392	supercont_2.10_PjV2	11821	13092	msg-B	P. jirovecii specific subfam2, distantly related to others
T551_03671	0	0	1	0	0	1	0	0	0	0	0	410	Pj_MSG_RU22_PjV2	84	1316	msg-B	P. jirovecii specific subfam2, distantly related to others
T551_03672	1	0	0	1	0	0	0	0	0	0	0	300	Pj_MSG_RU22_PjV2	2009	2957	msg-B	P. jirovecii specific subfam2, distantly related to others
T551_03673	0	0	1	1	0	1	0	0	0	0	0	506	Pj_MSG_RU22_PjV2	11184	12798	msg-B	P. jirovecii specific subfam2, distantly related to others
T551_03691	2	0	0	1	0	1	0	0	0	0	0	519	Pj_MSG_RU373_PjV2	1968	3618	msg-B	P. jirovecii specific subfam2, distantly related to others
T551_03724	1	0	1	1	0	1	0	0	0	0	0	516	Pj_MSG_RU246_PjV2	3228	4875	msg-B	P. jirovecii specific subfam2, distantly related to others
T551_03109	0	0	1	1	0	1	0	0	0	0	0	500	supercont_2.15_PjV2	155	1713	msg-C	P. jirovecii specific orphan, distantly related to others
T551_01654	0	0	0	0	0	0	0	0	1	1	0	289	supercont_2.6_PjV2	485611	486579	msg-C	P. jirovecii specific orphan, distantly related to others
T551_00325	2	0	1	1	1	1	1	1	0	0	0	995	supercont_2.2_PjV2	2819	5845	msg-D	A12 antigen
T551_00326	1	0	1	1	1	1	1	1	0	0	0	1010	supercont_2.2_PjV2	10123	13155	msg-D	A12 antigen
T551_00602	2	0	1	1	0	1	1	1	0	0	0	1116	supercont_2.2_PjV2	616005	619393	msg-D	A12 antigen
T551_00908	3	0	1	1	1	1	1	1	0	0	0	998	supercont_2.3_PjV2	596931	599976	msg-D	A12 antigen
T551_01183	0	0	0	0	0	0	1	0	0	0	0	181	supercont_2.4_PjV2	598507	599052	msg-D	A12 antigen
T551_01186	4	0	1	1	1	1	1	1	0	0	0	991	supercont_2.5_PjV2	7554	10569	msg-D	A12 antigen
T551_01658	3	0	1	1	1	1	1	1	0	0	0	994	supercont_2.6_PjV2	498623	501655	msg-D	A12 antigen
T551_01664	3	0	1	1	1	1	1	1	0	0	0	1002	supercont_2.7_PjV2	4689	7737	msg-D	A12 antigen
T551_01861	4	0	1	1	1	1	1	1	0	0	0	991	supercont_2.8_PjV2	13433	16448	msg-D	A12 antigen
T551_02437	3	0	1	1	1	1	1	1	0	0	0	1002	supercont_2.11_PjV2	11587	14633	msg-D	A12 antigen
T551_03103	3	0	1	1	1	1	1	1	0	0	0	1005	supercont_2.14_PjV2	332403	335420	msg-D	A12 antigen
T551_03403	3	0	1	1	1	1	1	1	0	0	0	1062	supercont_2.17_PjV2	3516	6752	msg-D	A12 antigen
T551_03667	2	0	1	1	1	1	1	1	0	0	0	1057	supercont_2.20_PjV2	57118	60331	msg-D	A12 antigen
T551_03674	2	0	1	1	1	1	1	1	0	0	0	1072	Pj_MSG_RU295_PjV2	2459	5717	msg-D	A12 antigen
T551_03694	1	0	0	0	0	0	0	1	0	0	0	356	Pj_MSG_RU207_PjV2	13	1083	msg-D	A12 antigen
T551_03732	3	0	1	1	1	1	1	1	0	0	0	974	Pj_MSG_RU228_PjV2	946	3917	msg-D	A12 antigen
T551_03735	4	0	1	1	1	1	1	1	0	0	0	779	Pj_MSG_RU392_PjV2	2072	4448	msg-D	A12 antigen
T551_03739	3	0	1	1	1	1	1	1	0	0	0	1004	Pj_MSG_RU261_PjV2	611	3675	msg-D	A12 antigen
T551_03741	3	0	1	1	1	1	1	1	0	0	0	969	Pj_MSG_RU54_PjV2	341	3300	msg-D	A12 antigen
T551_03754	2	0	1	1	1	0	0	0	0	0	0	456	Pj_MSG_RU333_PjV2	1022	2457	msg-D	A12 antigen
T551_02050	0	0	1	0	0	0	0	0	0	0	0	441	supercont_2.8_PjV2	433605	434979	msg-E	p55-related
T551_02609	0	0	1	0	0	0	0	0	0	0	0	440	supercont_2.11_PjV2	397495	398858	msg-E	p55-related
T551_02772	0	0	1	0	0	0	0	0	0	0	0	440	supercont_2.12_PjV2	375405	376776	msg-E	p55-related
T551_02778	0	0	1	0	0	0	0	0	0	0	0	408	supercont_2.13_PjV2	10839	12106	msg-E	p55-related
T551_02950	0	0	1	0	0	0	0	0	0	0	0	418	supercont_2.14_PjV2	8041	9335	msg-E	p55-related
T551_00002**	0	0	0	0	0	0	0	0	0	0	0	108	supercont_2.1_PjV2	1122	318	n/a	msg expression site
*FPKM represents the relative transcription levels measured by fragments per kb of exon per million fragments.
**msg expression site is not included as an msg superfamily member.
