# Supplementary material for: Genome analysis of three Pneumocystis species reveals adaptation mechanisms to life exclusively in mammalian hosts
Source: Nat Commun. 2016 Feb 22;7:10740. doi: 10.1038/ncomms10740 (PMC4764891; doi:10.1038/ncomms10740)
Supplement: Supplementary Data 2 — Pneumocystis genes involved in DNA recombination. [file ncomms10740-s3.xlsx]

## Sheet: Supplementary Data 2
Supplementary Data 2. Pneumocystis genes involved in DNA recombination.
Gene	S. cerevisiae1	S. pombe	P. murina	P. carinii	P. jirovecii	Function
End processing
Rad50	YNL250W	SPAC1556.01c	PNEG_01052	T552_00639	T551_00791	DSB end sensing, processing
Mre11	YMR224C	SPAC13C5.07	PNEG_00741	T552_01478	T551_03027	DSB end sensing, processing
Xrs2	YDR369C	SPBC6B1.09c	PNEG_03084	T552_00244	T551_03271	DSB end sensing, processing
Sae2	YGL175C	SPCC338.08	PNEG_01948	T552_01949	T551_01965	DSB end processing
Exo1	YOR033C	SPBC29A10.05	PNEG_03253	T552_02127	T551_01579	DSB end processing
DNA strand exchange
Rad51	YER095W	SPAC644.14c	PNEG_03414	T552_03387	T551_03070	Homologous pairing
Rad52	YML032C	SPAC30D11.10	PNEG_02152	T552_02521	T551_01250	Rad51 mediator
Rad59	YDL059C		PNEG_02152	T552_02521	T551_01250	Homologous recombination, Rad52 related
Rad55	YDR076W	SPAC3C7.03c	PNEG_03541	T552_03055	T551_02211	Homologous pairing, Rad51 paralog
Rad57	YDR004W	SPAC20H4.07	PNEG_02576	T552_02640	T551_01818	Homologous pairing, Rad51 paralog
Rad54	YGL163C	SPAC15A10.03c	PNEG_03218	T552_02163	T551_02347	Chromatin remodelling ATPase
Rdh54	YBR073W	SPAC22F3.03c	PNEG_01270	T552_00167	T551_00316	Chromatin remodelling ATPase
RFA1/BUF2/FUN3	YAR007C	SPBC660.13c	PNEG_00808	T552_01411	T551_01210	single-stranded DNA binding
Meiotic recombination
Spo11	YHL022C	SPAC17A5.11	PNEG_01539	T552_00948	T551_00124	Meiotic double-strand break formation
Rec102	YLR329W					Meiotic double-strand break formation
Rec104	YHR157W					Meiotic double-strand break formation
Rec114	YMR133W	SPCC1753.03c				Meiotic double-strand break formation
Mei4	YER044C-A					Meiotic double-strand break formation
Mer2	YJR021C					Meiotic double-strand break formation
Ski8	YGL213C	SPBC32F12.02	PNEG_00270	T552_01118	T551_00906	Meiotic double-strand break formation
Dmc1	YER179W	SPAC8E11.03c	PNEG_01443	T552_01043	T551_00146	Meiotic homologous pairing
Mnd1	YGL183C	SPAC13A11.03	PNEG_02225	T552_02592	T551_02965	Meiotic homologous pairing
Hop2	YGL033W	SPAC222.15	PNEG_03219	T552_02162	T551_02348	Meiotic homologous pairing
Mei5	YPL121C	SPAC1142.03c				Meiotic homologous pairing
Sae3	YHR079C-A	SPBC409.03	PNEG_01744	T552_03209	T551_02707	Meiotic homologous pairing
Hed1	YDR014W-A					Meiotic homologous pairing
Hop1	YIL072W	SPBC1718.02	PNEG_01729	T552_03223	T551_02693	Synaptonemal complex
Red1	YLR263W	SPAC25G10.04c				Synaptonemal complex
Zip1	YDR285W					Synaptonemal complex
Zip2	YGL249W					Synaptonemal complex
Zip3	YLR394W					Synaptonemal complex
Mer3	YGL251C		PNEG_02184	T552_02552	T551_01282	Meiotic crossing over
Msh4	YFL003C		PNEG_03198	T552_02183	T551_02326	Holliday junction clamp
Msh5	YDL154W		PNEG_00156	T552_01231	T551_02832	Holliday junction clamp
Mlh1	YMR167W	SPBC1703.04	PNEG_02742	T552_01715	T551_00581	Meiotic crossing over
Mlh3	YPL164C					Meiotic crossing over
Mus81	YDR386W	SPCC4G3.05c	PNEG_03555	T552_03069	T551_02225	Structure-specific endonuclease
Pol3	YDL102W	SPBC336.04	PNEG_01633	T552_00859	T551_02044	DNA-directed DNA polymerase
Recombination regulators and modifiers
Sgs1	YMR190C	SPAC2G11.12	PNEG_02385	T552_02938	T551_01692	Recombination regulation
Top3	YLR234W	SPBC16G5.12c	PNEG_01223	T552_00121	T551_00269	Recombination regulation
Rmi1	YPL024W	SPAC26A3.03c	PNEG_01030	T552_00661	T551_02983	Recombination regulation
Srs2	YJL092W	SPAC4H3.05	PNEG_03087	T552_00247	T551_03274	Recombination regulation
Shu1	YHL006C					Recombination regulation
Psy3	YLR376C	SPAC17H9.03c				Recombination regulation
Shu2	YDR078C	SPBC11B10.06				Recombination regulation
Csm3	YMR048W	SPBC30D10.04	PNEG_02174	T552_02542	T551_01272	Recombination regulation
Reference
1. Krejci et al. Nucleic Acid Res 2012;40:5795-5818.
