# Supplementary material for: Genome analysis of three Pneumocystis species reveals adaptation mechanisms to life exclusively in mammalian hosts
Source: Nat Commun. 2016 Feb 22;7:10740. doi: 10.1038/ncomms10740 (PMC4764891; doi:10.1038/ncomms10740)
Supplement: Supplementary Data 3 — Pneumocystis peptidase family. [file ncomms10740-s4.xlsx]

## Sheet: Supplementary Data 3
Supplementary Data 3. Pneumocystis peptidase family
Pneumocystis has a significant expansion of the serine peptidase S8 family (highlighted in yellow) and the metallopeptidase M16 family (highlighted in green). Particularly, P. carinii has the largest S8 family (subtilisi) among all sequenced fungi, and the largest S8B family (kexin) among all sequenced organisms.
P. murina	P. carinii	P. jirovecii	MEROPS ID1	Clan	Family / Subfamily	Function
PNEG_00129	T552_04260	T551_03487	S08.070	Serine peptidases (SB)	S8 / S8B	kexin
	T552_04262		S08.070	Serine peptidases (SB)	S8 / S8B	kexin
	T552_04264		S08.070	Serine peptidases (SB)	S8 / S8B	kexin
	T552_04266		S08.070	Serine peptidases (SB)	S8 / S8B	kexin
	T552_04268		S08.070	Serine peptidases (SB)	S8 / S8B	kexin
	T552_04270		S08.070	Serine peptidases (SB)	S8 / S8B	kexin
	T552_04272		S08.070	Serine peptidases (SB)	S8 / S8B	kexin
	T552_04274		S08.070	Serine peptidases (SB)	S8 / S8B	kexin
	T552_04276		S08.070	Serine peptidases (SB)	S8 / S8B	kexin
	T552_04278		S08.070	Serine peptidases (SB)	S8 / S8B	kexin
	T552_04280		S08.070	Serine peptidases (SB)	S8 / S8B	kexin
	T552_04282		S08.070	Serine peptidases (SB)	S8 / S8B	kexin
	T552_04284		S08.070	Serine peptidases (SB)	S8 / S8B	kexin
	T552_04286		S08.070	Serine peptidases (SB)	S8 / S8B	kexin
	T552_04288		S08.070	Serine peptidases (SB)	S8 / S8B	kexin
	T552_04290		S08.070	Serine peptidases (SB)	S8 / S8B	kexin
	T552_04292		S08.070	Serine peptidases (SB)	S8 / S8B	kexin
	T552_04294		S08.070	Serine peptidases (SB)	S8 / S8B	kexin
	T552_04296		S08.070	Serine peptidases (SB)	S8 / S8B	kexin
	T552_04298		S08.070	Serine peptidases (SB)	S8 / S8B	kexin
	T552_04316		S08.070	Serine peptidases (SB)	S8 / S8B	kexin
	T552_04317		S08.070	Serine peptidases (SB)	S8 / S8B	kexin
	T552_04318		S08.070	Serine peptidases (SB)	S8 / S8B	kexin
	T552_04319		S08.070	Serine peptidases (SB)	S8 / S8B	kexin
	T552_04320		S08.070	Serine peptidases (SB)	S8 / S8B	kexin
	T552_04321		S08.070	Serine peptidases (SB)	S8 / S8B	kexin
	T552_04322		S08.070	Serine peptidases (SB)	S8 / S8B	kexin
	T552_01384		S08.070	Serine peptidases (SB)	S8 / S8B	kexin
	T552_02423		S08.070	Serine peptidases (SB)	S8 / S8B	kexin
	T552_01110		S08.070	Serine peptidases (SB)	S8 / S8B	kexin
	T552_00004		S08.070	Serine peptidases (SB)	S8 / S8B	kexin
	T552_01113		S08.070	Serine peptidases (SB)	S8 / S8B	kexin
	T552_01257		S08.070	Serine peptidases (SB)	S8 / S8B	kexin
	T552_02051		S08.070	Serine peptidases (SB)	S8 / S8B	kexin
	T552_03106		S08.070	Serine peptidases (SB)	S8 / S8B	kexin
	T552_01616		S08.070	Serine peptidases (SB)	S8 / S8B	kexin
	T552_00294		S08.070	Serine peptidases (SB)	S8 / S8B	kexin
	T552_03424		S08.070	Serine peptidases (SB)	S8 / S8B	kexin
	T552_01387		S08.070	Serine peptidases (SB)	S8 / S8B	kexin
	T552_02426		S08.070	Serine peptidases (SB)	S8 / S8B	kexin
PNEG_03199	T552_02182	T551_02327	S08.A56	Serine peptidases (SB)	S8 / S8A	subtilisin, tripeptidyl-peptidase II Tpp2
PNEG_01796	T552_03157	T551_02562	S08.052	Serine peptidases (SB)	S8 / S8A	Subtilisin-like serine protease
PNEG_02265	T552_02821	T551_02151	S10.001	Serine peptidases (SC)	S10	carboxypeptidase Y
PNEG_01420	T552_01067	T551_02518	S10.001	Serine peptidases (SC)	S10	carboxypeptidase Y
PNEG_00464	T552_00392	T551_00760	n/a	Serine peptidases (SC)	S9 / S9X	acyl-protein thioesterase 1
		T551_03591	S09.006	Serine peptidases (SC)	S9 / S9B	dipeptidyl aminopeptidase B
PNEG_01021	T552_00670	T551_01565	S26.002	Serine peptidases (SF)	S26 / S26A	mitochondrial inner membrane peptidase 1
PNEG_00982	T552_00708	T551_01526	S26.012	Serine peptidases (SF)	S26 / S26A	mitochondrial inner membrane peptidase 2
PNEG_00339	T552_00518	T551_01114	S26.010	Serine peptidases (SF)	S26B	signal peptidase (endopeptidase SP18)
PNEG_01272	T552_00169	T551_00319	S16.010	Serine peptidases (SJ)	S16	PIM1 peptidase
PNEG_03291	T552_02090	T551_01614	S14.A02	Serine peptidases (SK)	S14	ATP-dependent caseinolytic endopeptidase (ClpP)
PNEG_03179	T552_02203	T551_02308	C14.035	Serine peptidases (CD)	C14 / C14B	metacaspase Yca1
PNEG_01062	T552_00628	T551_00802	M01.007	Metallo peptidases (MA)	M1	Aap1' aminopeptidase
PNEG_02377	T552_02930	T551_01700	M03.006	Metallo peptidases (MA)	M3 / M3A	mitochondrial intermediate peptidase
PNEG_02698	T552_01757	T551_00529	M12.336	Metallo peptidases (MA)	M12 / M12B	PCADAM-type peptidase, reprolysin-like
PNEG_01226	T552_00124	T551_00272	M41.A14	Metallo peptidases (MA)	M41	m-AAA protease
PNEG_01731	T552_03221	T551_02695	M41.004	Metallo peptidases (MA)	M41	ATP-dependent metallopeptidase
PNEG_02806	T552_01652	T551_01495	M48.018	Metallo peptidases (MA)	M48 / M48C	Oma1 peptidase
PNEG_02231		T551_02959	M48.001	Metallo peptidases (MA)	M48 / M48A	Ste24 peptidase
PNEG_00153	T552_01234	T551_02829	M80.001	Metallo peptidases (MA)	M80	Wss1 peptidase, zinc metallopeptidase
PNEG_02091	T552_02461	T551_01152	M14.UNW	Metallo peptidases (MC)	M14 / M14X	succinylglutamate desuccinylase/aspartoacylase
PNEG_00882	T552_00802	T551_01383	M16.003	Metallo peptidases (ME)	M16 / M16B	mitochondrial processing peptidase beta-subunit
PNEG_02847	T552_01610	T551_02619	M16.971	Metallo peptidases (ME)	M16 / M16B	mitochondrial processing peptidase alpha subunit
PNEG_01933	T552_01964	T551_01979	M16.UNB	Metallo peptidases (ME)	M16 / M16B	non-peptidase homologues
PNEG_02221	T552_02588	T551_02970	M16.UPC	Metallo peptidases (ME)	M16 / M16C	unassigned peptidases
PNEG_01092	T552_00599	T551_00835	M16.UPC	Metallo peptidases (ME)	M16 / M16C	unassigned peptidases
PNEG_01105	T552_03304		M16.008	Metallo peptidases (ME)	M16 /M16A	Ste23 peptidase
PNEG_03454	T552_02967	T551_03640	M16.008	Metallo peptidases (ME)	M16 / M16A	Ste23 peptidase
PNEG_01848	T552_03303		M16.008	Metallo peptidases (ME)	M16 / M16A	Ste23 peptidase
PNEG_01646	T552_04141		M16.008	Metallo peptidases (ME)	M16 / M16A	Ste23 peptidase
PNEG_02412	T552_04211 T552_02965 T552_02968	T551_00903	M16.008	Metallo peptidases (ME)	M16 / M16A	Ste23 peptidase
PNEG_00590	T552_02397	T551_00968	M24.017	Metallo peptidases (MG)	M24 / M24A	methionyl aminopeptidase 1
PNEG_02161	T552_02529	T551_01259	M24.002	Metallo peptidases (MG)	M24 / M24A	methionyl aminopeptidase 2
PNEG_03388	T552_03365	T551_01795	M24.026	Metallo peptidases (MG)	M24 / M24B	Icp55 peptidase, dipeptidase/ Prolidase
PNEG_02925	T552_02307	T551_00402	M24.A10	Metallo peptidases (MG)	M24 / M24B	aminopeptidase P1, FRA1 g.p.
PNEG_01781	T552_03172		M24.UNW	Metallo peptidases (MG)	M24 / M24X	Metallopeptidase family M24
PNEG_01826	T552_03127	T551_02589	M20.017	Metallo peptidases (MH)	M20 / M20F	Dug1 peptidase, glutamate carboxypeptidase
PNEG_03509	T552_03024	T551_02177	M18.002	Metallo peptidases (MH)	M18	aspartyl aminopeptidase
PNEG_03488	T552_03004	T551_02295	M67.A11	Metallo peptidases (MP)	M67 / M67A	19S proteasome regulatory subunit Rpn11
PNEG_01613			M67.A02	Metallo peptidases (MP)	M67 / M67A	COP9 signalosome complex subunit 5b-like
PNEG_04273	T552_01283	T551_03297	C01.085	Cysteine Peptidases (CA)	C1 / C1B	bleomycin hydrolase (yeast) [C01.085]
PNEG_02920	T552_02312	T551_00407	C12.002	Cysteine Peptidases (CA)	C12	ubiquitin carboxyl-terminal hydrolase isozyme l3
PNEG_00820	T552_01399	T551_01198	C19.083	Cysteine Peptidases (CA)	C19	ubiquitin carboxyl-terminal hydrolase 14
PNEG_02532	T552_02683	T551_00191	C19.002	Cysteine Peptidases (CA)	C19	ubiquitin carboxyl-terminal hydrolase 2
PNEG_03535	T552_03049	T551_02204	C19.004	Cysteine Peptidases (CA)	C19	ubiquitin carboxyl-terminal hydrolase
PNEG_01749	T552_03204	T551_02712	C19.A64	Cysteine Peptidases (CA)	C19	ubiquitin carboxyl terminal hydrolase Ubp12
PNEG_01569	T552_00918	T551_00093	C19.079	Cysteine Peptidases (CA)	C19	ubiquitin carboxyl terminal hydrolase Ubp6
PNEG_03532	T552_03046	T551_02201	C19.A66	Cysteine Peptidases (CA)	C19	ubiquitin carboxyl-terminal hydrolase ubp16
PNEG_00247	T552_01141	T551_02921	C19.087	Cysteine Peptidases (CA)	C19	ubiquitin carboxyl-terminal hydrolase 8
PNEG_00401	T552_00455	T551_03334	C19.A20	Cysteine Peptidases (CA)	C19	ubiquitin carboxyl-terminal hydrolase 2
PNEG_01521	T552_00966	T551_00487	C19.A59	Cysteine Peptidases (CA)	C19	ubiquitin-specific processing protease 21
PNEG_03403	T552_03350	T551_03059	C19.102	Cysteine Peptidases (CA)	C19	ubiquitin carboxyl-terminal hydrolase 4
PNEG_01102	T552_00589	T551_00845	C19.972	Cysteine Peptidases (CA)	C19	ubiquitin carboxyl-terminal hydrolase
PNEG_00869	T552_00814	T551_01396	C85.008	Cysteine Peptidases (CA)	C85 / C85A	OTU2 peptidase
PNEG_00855	T552_00828	T551_01405	C65.UPW	Cysteine Peptidases (CA)	C65	Otubain peptidase
PNEG_03306	T552_02075	T551_01629	C50.001	Cysteine peptidases (CD)	C50	separase (yeast-type), separin
PNEG_02682	T552_01773	T551_00546	C13.005	Cysteine peptidases (CD)	C13	GPI-anchor transamidase, Peptidase_C13
PNEG_00324	T552_00532	T551_01129	C48.001	Cysteine Peptidases (CE)	C48	Ulp1 peptidase, SUMO deconjugating enzyme Ulp1
PNEG_01523	T552_00964	T551_00140	C48.005	Cysteine Peptidases (CE)	C48	Ulp2 peptidase
PNEG_02956	T552_02278	T551_01326	A01.018	Aspartic Peptidases (AA)	A1 / A1A	saccharopepsin
PNEG_00673	T552_01544	T551_01044	S01.434	Mixed (C, S, T) catalytic type (PA)	S1 / S1C	Nma111 peptidase, Trypsin-like
PNEG_01835	T552_03118	T551_02599	T01.971	Mixed (C, S, T) catalytic type (PB)	T1 / T1A	proteasome 20S core particle subunit alpha 1, threonine-type endopeptidase activity
PNEG_02687	T552_01768	T551_00541	T01.A11	Mixed (C, S, T) catalytic type (PB)	T1 / T1X	proteasome 20S core particle subunit alpha 2, threonine-type endopeptidase activity
PNEG_03396	T552_03357	T551_03051	T01.973	Mixed (C, S, T) catalytic type (PB)	T1 / T1A	proteasome 20S core particle subunit alpha 3, threonine-type endopeptidase activity
PNEG_01516	T552_00971	T551_00482	T01.A11	Mixed (C, S, T) catalytic type (PB)	T1 / T1X	proteasome 20S core particle subunit alpha 4, threonine-type endopeptidase activity
PNEG_01953	T552_01944	T551_01960	T01.975	Mixed (C, S, T) catalytic type (PB)	T1 / T1A	proteasome 20S core particle subunit alpha 5, threonine-type endopeptidase activity
PNEG_02510	T552_02704	T551_03434	T01.976	Mixed (C, S, T) catalytic type (PB)	T1 / T1A	proteasome 20S core particle subunit alpha 6, threonine-type endopeptidase activity
PNEG_02864	T552_01593	T551_02636	T01.977	Mixed (C, S, T) catalytic type (PB)	T1 / T1A	proteasome 20S core particle subunit alpha 7
PNEG_00518	T552_00338	T551_00703	T01.010	Mixed (C, S, T) catalytic type (PB)	T1 / T1A	proteasome 20S core particle subunit beta 1, Postacidic protease activity
PNEG_02388	T552_02941	T551_01689	T01.011	Mixed (C, S, T) catalytic type (PB)	T1 / T1A	proteasome 20S core particle subunit beta 2, Trypsin-like protease activity
PNEG_01077	T552_00613	T551_00820	T01.UNA	Mixed (C, S, T) catalytic type (PB)	T1 / T1A	proteasome 20S core particle subunit beta 3, threonine-type endopeptidase activity
PNEG_02856	T552_01601	T551_02628	T01.984	Mixed (C, S, T) catalytic type (PB)	T1 / T1A	proteasome 20S core particle subunit beta 4
PNEG_01908	T552_01986	T551_02006	T01.012	Mixed (C, S, T) catalytic type (PB)	T1 / T1A	proteasome 20S core particle subunit beta 5, Chymotrypsin-like protease activity
PNEG_02218	T552_02585	T551_02973	T01.A12	Mixed (C, S, T) catalytic type (PB)	T1 / T1A	proteasome 20S core particle subunit beta 6
PNEG_01080	T552_00610	T551_00823	T01.987	Mixed (C, S, T) catalytic type (PB)	T1 / T1A	proteasome 20S core particle subunit beta 7
PNEG_00751	T552_01468	T551_03016	T02.004	Mixed (C, S, T) catalytic type (PB)	T2	taspase-1, threonine-type endopeptidase activity
PNEG_03073	T552_00233	T551_03260		Peptidases of unknown catalytic type		glycoprotease/Kae1 family, O-sialoglycoprotein endopeptidase, tRNA N6-adenosine threonylcarbamoyltransferase
PNEG_02697	T552_01758	T551_00531		Peptidases of unknown catalytic type		mitochondrial metallopeptidase involved in genome maintenance Pgp1
Reference
1. MEROPS database at http://merops.sanger.ac.uk.
