# Supplementary material for: Genome analysis of three Pneumocystis species reveals adaptation mechanisms to life exclusively in mammalian hosts
Source: Nat Commun. 2016 Feb 22;7:10740. doi: 10.1038/ncomms10740 (PMC4764891; doi:10.1038/ncomms10740)
Supplement: Supplementary Data 4 — Pneumocystis genes encoding histone deacetylase. [file ncomms10740-s5.xlsx]

## Sheet: Supplementary Data 4
Supplementary Data 4. Pneumocystis histone deacetylase and histone acetyltransferase families.
	S. cerevisiae1	S. pombe	P. murina	P. carinii	P. jirovecii	T. deformans	Function
Histone deacetylase RPD3/HDA1 family
Rpd3	YNL330C	SPBC36.05c	PNEG_01482, PNEG_02199	T552_01004, T552_02566	T551_01298, T551_00446	TAPDE_002677	Histone deacetylase, component of both the Rpd3S and Rpd3L complexes
Hda1	YNL021W	SPBC800.03	PNEG_01946	T552_01951	T551_01967	TAPDE_000041	Putative catalytic subunit of a class II histone deacetylase complex
Hos1	YPR068C		PNEG_01563	T552_00924	T551_00099	TAPDE_001786	Class I histone deacetylase (HDAC) family member
Hos2	YGL194C	SPAC3G9.07c	PNEG_02422	T552_02792	T551_00611	TAPDE_002677	Histone deacetylase and subunit of Set3 and Rpd3L complexes
Hos3	YPL116W		PNEG_00366	T552_00491	T551_01088	TAPDE_000957	Trichostatin A-insensitive homodimeric histone deacetylase
Dep1	YAL013W	SPBC21C3.02c	PNEG_00101	T552_01286	T551_03299	TAPDE_003281	Component of the Rpd3L histone deacetylase complex
Histone deacetylase SIR2 family
Sir2	YDL042C	SPBC16D10.07c	PNEG_03448	T552_03415	T551_03092	TAPDE_000985	Conserved NAD+ dependent histone deacetylase of the Sirtuin family
Hst1	YOL068C	SPBC16D10.07c	PNEG_03448	T552_03415	T551_03092	TAPDE_000985	NAD(+)-dependent histone deacetylase
Hst2	YPL015C	SPCC132.02	PNEG_03448	T552_03415	T551_03092	TAPDE_004849	Cytoplasmic NAD(+)-dependent protein deacetylase
Hst3	YOR025W	SPAC1783.04c	PNEG_02678	T552_01777	T551_01163	TAPDE_003558	Member of the Sir2 family of NAD(+)-dependent protein deacetylases
Hst4	YDR191W	SPAC1783.04c	PNEG_02080	T552_02450	T551_00550	TAPDE_003558	Member of the Sir2 family of NAD(+)-dependent protein deacetylases
Histone acetyltransferase family
Gcn5	YGR252W	SPAC1952.05	PNEG_01051	T552_00640	T551_00789	TAPDE_000169	Catalytic subunit of ADA and SAGA histone acetyltransferase complexes
Elp3	YPL086C	SPAC29A4.20	PNEG_01005	T552_00685.2: elongator complex protein 3	T551_01549	TAPDE_004696	Subunit of Elongator complex
Hat1	YPL001W	SPAC139.06	PNEG_02796	T552_01662	T551_01485	TAPDE_004788	Catalytic subunit of the Hat1p-Hat2p histone acetyltransferase complex
Esa1	YOR244W	SPAC637.12c	PNEG_02912	T552_02319	T551_00414	TAPDE_000882	Catalytic subunit of the histone acetyltransferase complex (NuA4)
Sas2	YMR127C		PNEG_03278	T552_02103	T551_01601	TAPDE_003510	Histone acetyltransferase (HAT) catalytic subunit of the SAS complex
Sas3	YBL052C	SPAC17G8.13c	PNEG_01736	T552_03216	T551_02700	TAPDE_003510	Histone acetyltransferase catalytic subunit of NuA3 complex
Hpa2	YPR193C						Tetrameric histone acetyltransferase
Hpa3	YEL066W						D-Amino acid N-acetyltransferase that detoxifies D-amino acids
Taf1	YGR274C	SPAC2G11.14	PNEG_02380	T552_02932	T551_01698	TAPDE_005550	TFIID subunit, involved in RNA pol II transcription initiation
Reference
1. Pandey et al. Nucleic Acids Res 2002;30:5036-5055.
