# Supplementary material for: Genome analysis of three Pneumocystis species reveals adaptation mechanisms to life exclusively in mammalian hosts
Source: Nat Commun. 2016 Feb 22;7:10740. doi: 10.1038/ncomms10740 (PMC4764891; doi:10.1038/ncomms10740)
Supplement: Supplementary Data 5 — Pneumocystis genes encoding ATPase. [file ncomms10740-s6.xlsx]

## Sheet: Supplementary Data 5
Supplementary Data 5. Pneumocystis genes encoding ATPase.
Gene	P. murina	P. carinii	P. jirovecii	T. deformans	S. pombe	A. fumigatus	C. immitis	S. cerevisiae	C. albicans	E. cuniculi	E. intestinalis	Description
Hsp78	PNEG_01122,PNEG_02274	T552_01830,T552_04182	T551_02130,T551_02160	TAPDE_002711,TAPDE_004558	SPBC16D10.08c,SPBC4F6.17c	Afu1g11180, Afu1g15270	CIMG_03223, CIMG_06969	YDR258C, YLL026W	CAL0001410, CAL0002893	ECU11_1420	Eint_111310	HSP78/HSP104: Oligomeric mitochondrial matrix chaperone
Sap1	PNEG_03258	T552_02122	T551_01583		SPAC328.04, SPBC947.01	Afu6g12560	CIMG_01733	YER047C, YPL074W	CAL0000099	ECU11_1030	Eint_110900	ATPase; interacts with the Sin1p transcriptional repressor in the two-hybrid system
Rpt3	PNEG_00816	T552_01403	T551_01202		SPCC576.10c	Afu3g11390	CIMG_03688	YDR394W	CAL0001552	ECU08_1970, ECU10_0130	Eint_081930, Eint_100050	ATPase of the 19S regulatory particle of the 26S proteasome
Mdn1	PNEG_01773	T552_03180	T551_02542	TAPDE_005358,TAPDE_005359	SPCC737.08	Afu2g12150	CIMG_05388	YLR106C	CAL0003858	ECU08_1900	Eint_081860	Huge dynein-related AAA-type ATPase (midasin)
Rpt5	PNEG_03547	T552_03061	T551_02217	TAPDE_000629	SPAC3A11.12c	Afu1g06170	CIMG_03539	YOR117W	CAL0002261	ECU10_1420	Eint_101370	ATPase of the 19S regulatory particle of the 26S proteasome
Rvb2	PNEG_02575	T552_02641	T551_01817	TAPDE_000074	SPBC83.08	Afu1g02410	CIMG_06255	YPL235W	CAL0003165	ECU11_1270	Eint_111160	ATP-dependent DNA helicase, also known as reptin
Fap7	PNEG_02887	T552_02341	T551_02659	TAPDE_001592	SPCC830.11c	Afu5g05570	CIMG_06363	YDL166C	CAL0005189	ECU10_0960	Eint_100900	Essential NTPase required for small ribosome subunit synthesis
Rvb1	PNEG_00535	T552_00321	T551_03614	TAPDE_000168	SPAPB8E5.09	Afu4g10730	CIMG_01475	YDR190C	CAL0002270	ECU09_1390	Eint_091310	ATP-dependent DNA helicase, also known as pontin
Rfc1	PNEG_02685	T552_01770	T551_00543	TAPDE_003021	SPBC23E6.07c	Afu2g12220	CIMG_05232	YOR217W	CAL0005916	ECU05_1530	Eint_051590	Subunit of heteropentameric Replication factor C (RF-C)
Rpt2	PNEG_03025	T552_00188	T551_02740	TAPDE_000365	SPBC4.07c	Afu5g07050	CIMG_06100	YDL007W	CAL0005257	ECU07_1640	Eint_071610	ATPase of the 19S regulatory particle of the 26S proteasome
Rpt1	PNEG_00094	T552_01293	T551_03306	TAPDE_004369	SPBC16C6.07c	Afu3g07820	CIMG_02338	YKL145W	CAL0005689	ECU03_1330	Eint_031230	ATPase of the 19S regulatory particle of the 26S proteasome
Sec8	PNEG_02351	T552_02905	T551_01726	TAPDE_003932	SPAC1834.11c	Afu3g12510	CIMG_03419	YBR080C	CAL0000029	ECU03_1410	Eint_031320	AAA ATPase and SNARE disassembly chaperone
Rpt6	PNEG_04304	T552_01900	T551_01915	TAPDE_005544	SPBC23G7.12c	Afu4g04660	CIMG_08529	YGL048C	CAL0006022	ECU09_1840	Eint_091880	ATPase of the 19S regulatory particle of the 26S proteasome
Yta12	PNEG_01226	T552_00124	T551_00272	TAPDE_003374	SPBC543.09	Afu2g02680	CIMG_01796	YER017C, YMR089C	CAL0000075,CAL0004443			Mitochondrial inner membrane m-AAA protease component
Bms1	PNEG_01690	T552_03262	T551_00857	TAPDE_003580	SPBC31E1.06	Afu2g13570	CIMG_05061	YPL217C	CAL0002359	ECU06_0420	Eint_060340	GTPase required for ribosomal subunit synthesis and rRNA processing
Rpt4	PNEG_02860	T552_01597	T551_02631	TAPDE_000512	SPCC1682.16	Afu6g06780	CIMG_07324	YOR259C	CAL0005827	ECU07_0190	Eint_070120	ATPase of the 19S regulatory particle of the 26S proteasome
Rfc3	PNEG_02607	T552_02609	T551_01850	TAPDE_000085	SPAC27E2.10c	Afu5g01870	CIMG_06393	YNL290W	CAL0003213	ECU02_0290	Eint_020210	Subunit of heteropentameric Replication factor C (RF-C)
Cdc48	PNEG_02056	T552_01847	T551_01864	TAPDE_001439	SPAC1565.08	Afu2g17110	CIMG_09407	YDL126C	CAL0000732	ECU01_1230	Eint_011160	subunit of polyubiquitin-selective segregase complex
Rfc4	PNEG_02210	T552_02577	T551_00917	TAPDE_002769	SPAC1093.06c	Afu5g11810	CIMG_09183	YKR054C	CAL0003475	ECU10_0640	Eint_100580	Cytoplasmic heavy chain dynein
Orc1	PNEG_02120	T552_02490	T551_02028		SPBC29A10.15	Afu1g10720	CIMG_08981	YML065W	CAL0001320	ECU03_1030	Eint_030920	Largest subunit of the origin recognition complex
Rfc4	PNEG_03475	T552_02989	T551_02283		SPAC1687.03c	Afu6g05040	CIMG_02631	YOL094C	CAL0000922	ECU09_1330	Eint_091380	Subunit of heteropentameric Replication factor C (RF-C)
Rrm3	PNEG_02041	T552_01860	T551_01876	TAPDE_001459	SPBC887.14c	Afu5g13370	CIMG_12338	YHR031C, YML061C	CAL0006006			DNA helicase involved in rDNA replication and Ty1 transposition
rfc5	PNEG_02716	T552_01739	T551_02820		SPBC83.14c	Afu2g12250	CIMG_05230	YBR087W	CAL0004366	ECU10_0780i	Eint_100730	Subunit of heteropentameric Replication factor C (RF-C)
Mgs1	PNEG_03590	T552_03104	T551_02258	TAPDE_001077	SPAC26H5.02c	Afu4g11180	CIMG_01499	YNL218W	CAL0001352			Protein with DNA-dependent ATPase and ssDNA annealing activities
Ctf18	PNEG_01693	T552_03259	T551_00853	TAPDE_003925	SPBC902.02c	Afu7g05480	CIMG_05260	YMR078C	CAL0003295			Subunit of a complex with Ctf8p
Yme1	PNEG_01731	T552_03221	T551_02695	TAPDE_001640	SPCC965.04c	Afu4g11530	CIMG_01578	YPR024W	CAL0002950			Catalytic subunit of i-AAA protease complex
Rfc2	PNEG_00448	T552_00407	T551_03382	TAPDE_000694	SPAC23D3.02	Afu3g08300	CIMG_07623	YJR068W	CAL0002015			Subunit of heteropentameric Replication factor C (RF-C)
Orc5	PNEG_03514	T552_03028	T551_02181	TAPDE_003404	SPBC646.14c	Afu1g02500	CIMG_13039	YNL261W	CAL0000773			Subunit of the origin recognition complex (ORC)
Rix7	PNEG_02489	T552_02726	T551_00679	TAPDE_005197	SPBC16E9.10c	Afu1g09210	CIMG_07146	YLL034C	CAL0000102			Putative ATPase of the AAA family
Rad24	PNEG_00082	T552_01305	T551_03597	TAPDE_003287	SPAC14C4.13	Afu8g02820	CIMG_02295	YER173W	CAL0004204			Checkpoint protein
Vps4	PNEG_00245	T552_01143	T551_02919	TAPDE_000242	SPAC2G11.06	Afu3g09360	CIMG_01889	YPR173C	CAL0000992			AAA-ATPase involved in multivesicular body (MVB) protein sorting
Cdc6	PNEG_01086	T552_00605	T551_00829	TAPDE_004733	SPBC14C8.07c	Afu7g04310	CIMG_07523	YJL194W	CAL0003555			Essential ATP-binding protein required for DNA replication
Elg1	PNEG_02044	T552_01858	T551_01874	TAPDE_001475	SPBC947.11c	Afu2g17190	CIMG_09394	YOR144C	CAL0000846			Subunit of an alternative replication factor C complex
Bcs1	PNEG_02692	T552_01763	T551_00536	TAPDE_000585	SPAC644.07	Afu3g13000	CIMG_03460	YDR375C	CAL0005742			Protein translocase and chaperone required for Complex III assembly
Bcs1				TAPDE_001392		Afu2g14760,Afu4g01260						Putative BCS1-like ATPase; transcript induced by voriconazole
Yta7	PNEG_02707	T552_01748	T551_02811	TAPDE_003024	SPAC31G5.19	Afu8g04270	CIMG_02251	YGR270W	CAL0002985			Protein that localizes to chromatin; has a role in regulation of histone gene expression
Msp1	PNEG_03585	T552_03099	T551_02253	TAPDE_000948	SPCC24B10.10c	Afu4g03990	CIMG_08683	YGR028W	CAL0001067			Highly-conserved N-terminally anchored AAA-ATPase
Pim1	PNEG_01272	T552_00169	T551_00319	TAPDE_001337	SPAC22F3.06c	Afu2g11740	CIMG_08144	YBL022C	CAL0000116			ATP-dependent Lon protease
Orc4	PNEG_02816	T552_01642	T551_01454		SPBP23A10.13	Afu2g11170	CIMG_07975	YPR162C	CAL0000132			ORC4: Subunit of the origin recognition complex
Afg2	PNEG_01329	T552_03498	T551_03185	TAPDE_000580	SPBC56F2.07c			YLR397C	CAL0002187			AFG2: ATPase of the CDC48/PAS1/SEC18 (AAA) family
Idn1				TAPDE_003779	SPAC4G9.12	Afu1g00530,Afu4g12050	CIMG_01633	YDR248C	CAL0002682			IDN1: gluconokinase
Pex6				TAPDE_003351	SPAC17A5.01	Afu3g08000	CIMG_02347	YNL329C	CAL0005974			PEX6: AAA-peroxin
Pex1				TAPDE_000470	SPCC553.03	Afu2g10150	CIMG_07548	YKL197C	CAL0002247			PEX1: AAA-peroxin
Pch2	PNEG_00512	T552_00344	T551_00709			Afu1g02060	CIMG_09975	YBR186W				PCH2: Hexameric ring ATPase that remodels chromosome axis protein Hop1p
−	PNEG_03048	T552_00208	T551_03459			Afu2g12920	CIMG_05151					Has domain(s) with predicted ATP binding, nucleoside-triphosphatase activity, nucleotide binding activity
Abo2					SPBP22H7.05c
−				TAPDE_000936		Afu5g11750	CIMG_09178		CAL0000366			Putative LON domain serine protease; transcript up-regulated in conidia exposed to neutrophils
Mcx1						Afu1g02170	CIMG_06272	YBR227C				MCX1: Mitochondrial matrix protein; putative ATP-binding chaperone
−										ECU11_0840	Eint_110710
−										ECU05_1140	Eint_051180
−										ECU02_0680	Eint_020630
−										ECU01_1180	Eint_011110
−						Afu8g00780	CIMG_11981					Has domain(s) with predicted ATP binding, nucleoside-triphosphatase activity, nucleotide binding activity
−						Afu7g05752	CIMG_05457					Has domain(s) with predicted ATP binding, nucleoside-triphosphatase activity, nucleotide binding activity
−						Afu4g04800	CIMG_08510					Putative AAA family ATPase
