# Supplementary material for: Genome analysis of three Pneumocystis species reveals adaptation mechanisms to life exclusively in mammalian hosts
Source: Nat Commun. 2016 Feb 22;7:10740. doi: 10.1038/ncomms10740 (PMC4764891; doi:10.1038/ncomms10740)
Supplement: Supplementary Data 6 — Pneumocystis RRM-domain-containing proteins. [file ncomms10740-s7.xlsx]

## Sheet: Supplementary Data 6
Supplementary Data 6. Pneumocystis RRM-domain-containing proteins.
	P. murina	P. carinii	P. jirovecii	T. deformans	S. pombe	A. fumigatus	C. immitis	S. cerevisiae	C. albicans	E. intestinalis	E. cuniculi	Description
Nsr1	PNEG_02838	T552_01619	T551_01432	TAPDE_001350	SPAC140.02	Afu3g07710, Afu8g05260	CIMG_02333, CIMG_04306	YGR159C	CAL0005232	ECU03_0730	Eint_030630	NSR1: Nucleolar protein that binds nuclear localization sequences
Pab1	PNEG_03000	T552_03434	T551_02764	TAPDE_002462	SPAC57A7.04c	Afu1g04190	CIMG_04993	YER165W	CAL0001392	ECU10_1110	Eint_101050	PAB1: Poly(A) binding protein
Rna15	PNEG_01451	T552_01035	T551_00154	TAPDE_003599	SPAC644.16	Afu2g09100	CIMG_01023	YGL044C	CAL0002731	ECU08_0380	Eint_080300	RNA15: Component of the cleavage and polyadenylation factor I
Sgn1	PNEG_02486	T552_02729	T551_00676	TAPDE_005370	SPBC16E9.12c	Afu1g09490	CIMG_07119	YIR001C	CAL0002199,CAL0003946	ECU01_0540	Eint_010410	SGN1: Cytoplasmic RNA-binding protein
Mrd1	PNEG_03605	T552_00630	T551_00799	TAPDE_003479	SPBP22H7.02c	Afu1g04840	CIMG_04913	YPR112C	CAL0000019	ECU08_0520	Eint_080440	MRD1: Essential conserved small ribosomal subunit (40s) synthesis factor
Whi4	PNEG_00184	T552_01203	T551_02859	TAPDE_001112	SPCC16C4.07	Afu5g08330	CIMG_06805	YDL224C, YNL197C	CAL0002334			WHI3/WHI4: RNA binding protein that sequesters CLN3 mRNA in cytoplasmic foci
Lhp1	PNEG_02623	T552_00015	T551_02789	TAPDE_003150	SPAC57A10.10c	Afu1g12590	CIMG_06864	YDL051W	CAL0004304	ECU09_0680	Eint_090640	LHP1: RNA binding protein required for maturation of tRNA and U6 snRNA
Uaf2	PNEG_00932	T552_00755	T551_02450	TAPDE_000405	SPAP8A3.06	Afu3g02380	CIMG_04462		CAL0000603,CAL0004873	ECU09_1420	Eint_091270	UAF2: splicing factor U2AF 23 kDa subunit
Cbc2	PNEG_02794	T552_01664	T551_01483		SPBC13A2.01c	Afu2g08570	CIMG_00837	YPL178W	CAL0001895	ECU03_0760	Eint_030650	CBC2: Small subunit of the heterodimeric cap binding complex with Sto1p
Puf2	PNEG_01770	T552_03183	T551_02539	TAPDE_001929	SPBC56F2.08c	Afu2g05610	CIMG_00764	YJR091C, YPR042C	CAL0000283			PUF2/JSN1: PUF family mRNA-binding protein
Sbp1	PNEG_01824	T552_03129	T551_02577	TAPDE_002852	SPBC660.11	Afu5g07120	CIMG_06083	YHL034C, YLL046C	CAL0002378			SBP1/RNP1: Protein that binds eIF4G and has a role in repression of translation; Ribonucleoprotein that contains two RNA recognition motifs
Mot2	PNEG_02072	T552_02441	T551_01171		SPAC16C9.04c	Afu6g08820	CIMG_01358	YER068W	CAL0000791	ECU11_1660	Eint_111550	MOT2: Ubiquitin-protein ligase subunit of the CCR4-NOT complex
Gbp2	PNEG_03264	T552_02116	T551_01589	TAPDE_001697	SPAC328.05	Afu6g12300	CIMG_01780	YCL011C, YNL004W	CAL0002144			GBP2/HRB1: Poly(A+) RNA-binding protein
RNA-binding protein	PNEG_00267,PNEG_02699	T552_01121, T552_01756	T551_00528, T551_02941	TAPDE_003025	SPAC25G10.01	Afu7g05260	CIMG_04697					RNA-binding protein
Nop15	PNEG_01650	T552_03300	T551_00898	TAPDE_000343	SPCC1827.05c	Afu4g06350	CIMG_04180	YNL110C	CAL0002077			NOP15: Constituent of 66S pre-ribosomal particles
Tif3	PNEG_01622	T552_00868	T551_02033	TAPDE_001323	SPBC18H10.04c	Afu2g16400	CIMG_09493	YPR163C	CAL0004924			TIF3: Translation initiation factor eIF-4B
Yra1	PNEG_01038	T552_00652	T551_00776	TAPDE_005394	SPBC1D7.04	Afu5g13860	CIMG_09786	YDR381W	CAF0007058			YRA1: Nuclear polyadenylated RNA-binding protein
Prp24	PNEG_01034	T552_00656	T551_02980	TAPDE_004176	SPBC1861.04c	Afu2g01820	CIMG_05611	YMR268C	CAL0002502			PRP24: Splicing factor that reanneals snRNPs during spliceosome recycling
Set1	PNEG_02650	T552_00043	T551_00513	TAPDE_000493	SPCC306.04c	Afu6g06335	CIMG_07257	YHR119W	CAL0005024			SET1: Histone methyltransferase, subunit of the COMPASS (Set1C) complex
Tif35	PNEG_01971	T552_01926	T551_01942	TAPDE_003981	SPBC18H10.03	Afu2g09870	CIMG_07824	YDR429C	CAL0003839			TIF35: eIF3g subunit of the eukaryotic translation initiation factor 3
Bre5	PNEG_03320	T552_02062	T551_01644	TAPDE_000514	SPBP8B7.11	Afu5g04160	CIMG_04725	YNR051C	CAL0001254			BRE5: Ubiquitin protease cofactor
Nop12	PNEG_00102	T552_01285	T551_03298	TAPDE_003434	SPAC16E8.06c	Afu8g04400	CIMG_02210	YOL041C	CAL0002615			NOP12: Nucleolar protein involved in pre-25S rRNA processing
Snp1	PNEG_01585	T552_00903	T551_00078	TAPDE_000721	SPAC19A8.13	Afu5g13480	CIMG_09358	YIL061C	CAL0005837			SNP1: Component of U1 snRNP required for mRNA splicing via spliceosome
Nop4	PNEG_01116	T552_01835	T551_02135	TAPDE_004141	SPBC4F6.14	Afu4g06250	CIMG_04199	YPL043W	CAL0002736			NOP4: Nucleolar protein, constituent of 66S pre-ribosomal particles
Ecm2	PNEG_00346	T552_00511	T551_01107	TAPDE_004748	SPCC550.02c	Afu4g03640	CIMG_08445	YBR065C	CAL0004353			ECM2: Pre-mRNA splicing factor
Hsh49	PNEG_01153	T552_01799	T551_02490	TAPDE_003754	SPAC31G5.01	Afu6g05180	CIMG_02600	YOR319W	CAL0006311			HSH49: U2-snRNP associated splicing factor
Sap14	PNEG_02373	T552_02925	T551_01705		SPBC29A3.07c	Afu2g05960	CIMG_00993		CAL0000405	ECU02_0530	Eint_020470	SAP14: U2 snRNP-associated protein
Rin4	PNEG_02591	T552_02624	T551_01835	TAPDE_000051	SPAC12G12.03	Afu5g01940	CIMG_06397	YBL051C	CAL0002441			RIN4: Protein involved in G2/M phase progression and response to DNA damage
Cus2	PNEG_02248	T552_02804	T551_00339	TAPDE_001389	SPBC1289.02c	Afu1g10920	CIMG_06929	YNL286W	CAL0001495			CUS2: Putative checkpoint factor in transcription
Mrn1	PNEG_01778	T552_03175	T551_02546	TAPDE_005292	SPAC2F7.11	Afu2g05670	CIMG_00769	YPL184C	CAL0006161			MRN1: RNA-binding protein that may be involved in translational regulation
Prt1	PNEG_00521	T552_00335	T551_00700	TAPDE_000489	SPAC25G10.08	Afu1g02030	CIMG_09966	YOR361C	CAL0003307			PRT1: eIF3b subunit of the eukaryotic translation initiation factor 3
Cwc2	PNEG_02867	T552_01590	T551_02639	TAPDE_005264	SPAC3A12.11c	Afu5g06760	CIMG_05989	YDL209C	CAL0001095			CWC2: Member of the NineTeen Complex (NTC) that stabilizes U6 snRNA in catalytic forms of the spliceosome containing U2, U5, and U6 snRNAs
Npl3	PNEG_00729	T552_01490	T551_03040		SPAC16.02c	Afu3g10100	CIMG_03560	YDR432W	CAL0003843			NPL3: RNA-binding protein
Esf2	PNEG_02750	T552_01707	T551_00589		SPBC28E12.05	Afu2g16760	CIMG_09451	YNR054C	CAL0002361			ESF2: Essential nucleolar protein involved in pre-18S rRNA processing
Mud2	PNEG_00168	T552_01219	T551_02843		SPBC146.07	Afu7g05310	CIMG_04674	YKL074C	CAL0002309			MUD2: Protein involved in early pre-mRNA splicing, component of the pre-mRNA-U1 snRNP complex
Nrd1	PNEG_03508	T552_03023	T551_02176		SPAC222.09	Afu5g04240	CIMG_06293	YNL251C	CAL0000328			NRD1: RNA-binding subunit of Nrd1 complex
Nam8	PNEG_01673	T552_03277	T551_00874		SPBC23E6.01c	Afu7g02230	CIMG_07756	YHR086W	CAL0001768			NAM8: RNA binding protein, component of the U1 snRNP protein
Wbp4	PNEG_01044	T552_00646	T551_00782	TAPDE_004013	SPAC22E12.02	Afu6g08040	CIMG_01152		CAL0005693			WBP4: splicing factor, WW domain-binding protein
Nab3	PNEG_02985	T552_02249	T551_00924		SPAC3H8.09c	Afu3g09770	CIMG_01931	YPL190C	CAL0006136			NAB3: RNA-binding protein, subunit of Nrd1 complex (Nrd1p-Nab3p-Sen1p)
Usp102	PNEG_02206	T552_02573	T551_00921	TAPDE_000930	SPBC4B4.07c	Afu5g11930	CIMG_09202		CAL0004764			USP102: U1 snRNP-associated protein
Nrp1	PNEG_02451	T552_04179	T551_00640		SPAC17H9.04c	Afu5g02160	CIMG_06432	YDL167C	CAL0001753			NRP1: Putative RNA binding protein of unknown function
Ist3	PNEG_03214	T552_02167	T551_02343		SPBC887.05c		CIMG_06780	YIR005W	CAL0001156			IST3: Component of the U2 snRNP; required for the first catalytic step of splicing and for spliceosomal assembly
RNA-binding protein	PNEG_03068	T552_00228	T551_01340	TAPDE_002299	SPAC23A1.09	Afu2g03260	CIMG_04543					RNA-binding protein
Yme2				TAPDE_000032	SPBC83.05	Afu1g07350	CIMG_02483	YMR302C	CAF0007422, CAL0001123			YME2: Integral inner mitochondrial membrane protein
Rim4	PNEG_03373	T552_03344	T551_02392		SPAC13G7.13c	Afu3g06230		YHL024W	CAL0004190			RIM4: Putative RNA-binding protein
Hrp1	PNEG_00959	T552_00729	T551_01234		SPBC660.15	Afu2g06090		YOL123W	CAL0003460			HRP1: Subunit of cleavage factor I
Vip1	PNEG_00933	T552_00754	T551_02448		SPAC10F6.06	Afu2g10030	CIMG_04431		CAL0002930			VIP1: RNA-binding protein
RNA-binding protein	PNEG_04282	T552_00069	T551_02469	TAPDE_000402	SPCC126.11c	Afu2g09730	CIMG_07850					RNA-binding protein, rrm type
RNA-binding protein	PNEG_00895	T552_00789	T551_01370	TAPDE_003177	SPAC57A7.13	Afu3g07480	CIMG_07344					RNA-binding protein, involved in splicing
Rmn1	PNEG_01691	T552_03261	T551_00855	TAPDE_002809	SPBC902.04	Afu2g13540	CIMG_05038					RMN1: RNA-binding protein
THO complex subunit	PNEG_03208	T552_02173	T551_02337	TAPDE_005120	SPBC106.12c	Afu5g08310	CIMG_11845					THO complex subunit
Usp107	PNEG_03570	T552_03084	T551_02237	TAPDE_000590	SPBC839.10	Afu2g09800	CIMG_07832					USP107: U1 snRNP-associated protein
RNA-binding protein	PNEG_00531	T552_00325	T551_00772	TAPDE_000170	SPBC428.12c	Afu2g12990	CIMG_05119					RNA-binding protein
Spo5	PNEG_02761	T552_01697	T551_00600	TAPDE_000964	SPBC29A10.02	Afu6g11030	CIMG_10503					SPO5: meiotic RNA-binding protein 1
U2-associated protein	PNEG_03341	T552_03313	T551_02424	TAPDE_004922	SPBC11C11.01	Afu3g10450	CIMG_03619					U2-associated protein
Nop13			T551_02093	TAPDE_001914	SPAC3G6.04	Afu3g05840	CIMG_02041	YNL175C	CAL0004922			NOP13: Nucleolar protein found in preribosomal complexes
Msl1	PNEG_01068	T552_00622	T551_00810		SPBC8D2.09c	Afu6g06490	CIMG_07275	YIR009W				MSL1: U2B component of U2 snRNP
Upf3	PNEG_01033	T552_00657	T551_02981	TAPDE_004248	SPAC13G7.03	Afu6g11460	CIMG_09816					UPF3: up-frameshift suppressor 3 family protein
Rct1	PNEG_01448	T552_01038	T551_00151	TAPDE_000211	SPBC17G9.05	Afu7g02170	CIMG_07762					RCT1: RRM-containing cyclophilin regulating transcription
Mei2	PNEG_02898	T552_02331	T551_03162		SPAC27D7.03c	Afu6g05280	CIMG_02573					MEI2: RNA-binding protein involved in meiosis
Srp1	PNEG_00805	T552_01414			SPBC11C11.08	Afu2g07410	CIMG_04239		CAL0000867			SRP1: SR family protein
RNA-binding protein				TAPDE_000931	SPBC365.04c	Afu3g06310	CIMG_00423	YDL213C	CAL0000479			RNA-binding protein, involved in ribosome biogenesis
Rsd1	PNEG_02266	T552_02822	T551_02152		SPAC19G12.07c	Afu1g15810	CIMG_03100					RSD1: RNA-binding protein
RNA-binding protein	PNEG_01336	T552_03505	T551_03192		SPBC13G1.14c		CIMG_12189					RNA-binding protein
Crp79	PNEG_01471	T552_01015	T551_00435		SPAC1610.03c							CRP79: poly(A) binding protein
Nop8	PNEG_00940	T552_00747	T551_02442		SPBP16F5.06							NOP8: ribosome biogenesis protein
RRM domain-containing protein	PNEG_00891	T552_00793	T551_01374			Afu3g06890	CIMG_00383					RRM domain-containing protein
Pub1				TAPDE_000822		Afu1g12000	CIMG_09023	YNL016W	CAL0004726			PUB1: Poly (A)+ RNA-binding protein
Drt111	PNEG_01428	T552_01058	T551_02526			Afu4g06840	CIMG_04119					hypothetical protein
Usp109					SPBC1289.12							USP109: U1 snRNP-associated protein
RNA-binding protein					SPBP35G2.14							RNA-binding protein
Cip1					SPBC16A3.18							CIP1: RNA-binding protein
Csx1					SPAC17A2.09c							CSX1: RNA-binding protein
Chp1					SPAC18G6.02c							CHP1: chromodomain protein
Mug28					SPAC343.07							MUG28: RNA-binding protein
Pho92						Afu7g03780	CIMG_01519	YDR374C	CAL0002569			PHO92: Posttranscriptional regulator of phosphate metabolism
Mde7					SPCC320.07c							MDE7: RNA-binding protein
RNA-binding_protein					SPCC74.09							RNA-binding_protein
Mug24												MUG24: RNA-binding protein
Ctf1					SPBC3B9.11c							CTF1: mRNA cleavage and polyadenylation specificity factor complex subunit
Hypothetical_protein	PNEG_00295	T552_00561	T551_03130									hypothetical_protein
RNA-binding protein				TAPDE_002304		Afu3g08580	CIMG_07653					glycine-rich RNA-binding protein
Srp1					SPAC222.18							Srp1 family splicing factor
Pes4/mip6								YFR023W,YHR015W				PES4/MIP6: Poly(A) binding protein; Putative RNA-binding protein
Hypothetical protein										ECU11_0500	Eint_110350	hypothetical_protein
Hypothetical protein										ECU09_1470	Eint_091220	hypothetical_protein
Hypothetical protein										ECU07_1720	Eint_071690	predicted_protein
Pabp1										ECU07_0340	Eint_070280	polyadenylate-binding_protein_1
Hypothetical protein										ECU06_0230i	Eint_060130	predicted_protein
E0S711										ECU05_1440	Eint_051500	arginine/serine_rich_pre-mRNA_splicing_factor
RNA-binding protein										ECU04_1300	Eint_041280	RNA-binding_domain-containing_protein
U1 snRNP A										ECU03_0750	Eint_030640	U1_small_nuclear_ribonucleoprotein_A
Hypothetical protein										ECU02_0250	Eint_020170	predicted_protein
RRM_domain-containing protein										ECU01_0840	Eint_010740	RRM_domain-containing_protein-containing_protein
Ngr1								YBR212W	CAL0004999			NGR1: RNA binding protein that negatively regulates growth rate
Pti1								YGR156W	CAL0003996			PTI1: Essential component of CPF (cleavage and polyadenylation factor)
Rrt5								YFR032C	CAL0000664			RRT5: Putative protein of unknown function
Nop8								YOL144W	CAL0001277			NOP8: Nucleolar protein required for 60S ribosomal subunit biogenesis
Hypothetical protein						Afu7g05810	CIMG_04467					hypothetical_protein
