# Supplementary material for: Genome analysis of three Pneumocystis species reveals adaptation mechanisms to life exclusively in mammalian hosts
Source: Nat Commun. 2016 Feb 22;7:10740. doi: 10.1038/ncomms10740 (PMC4764891; doi:10.1038/ncomms10740)
Supplement: Supplementary Data 7 — Transcription factors in Pneumocystis and other fungi. [file ncomms10740-s8.xlsx]

## Sheet: Supplementary Data 7
Supplementary Data 7. Transcription factors in Pneumocystis and other fungi.
Pfam domain ID	P. murina	P. carinii	P. jirovecii	S. cerevisiae	S. pombe	S. octosporus	S. cryophilus	S. japonicus	T. deformans	A. Fumigatus	C. immitis	C. albicans	E. cuniculi	E. intestinalis	Domain description
PF04082	0	0	0	26	27	21	19	14	17	158	63	31	0	0	PF04082|Fungal_trans[Fungal_specific_transcription_factor_domain]
PF00170	1	1	1	13	5	7	7	5	8	16	12	6	1	1	PF00170|bZIP_1[bZIP_transcription_factor]
PF00172	2	2	2	52	30	24	23	21	14	193	90	78	0	0	PF00172|Zn_clus[Fungal_Zn(2)-Cys(6)_binuclear_cluster_domain]
PF07716	0	0	0	6	4	5	5	5	5	10	7	4	1	0	PF07716|bZIP_2[Basic_region_leucine_zipper]
PF07975	1	1	1	1	1	1	1	1	0	1	1	1	0	0	PF07975|C1_4[TFIIH_C1-like_domain]
PF02045	1	1	1	1	1	1	1	1	0	1	1	1	1	1	PF02045|CBFB_NFYA[CCAAT-binding_transcription_factor_(CBF-B/NF-YA)_subunit_B]
PF04516	0	0	0	0	0	0	0	0	0	2	1	0	0	0	PF04516|CP2[CP2_transcription_factor]
PF02791	1	1	1	2	0	0	0	0	1	1	1	1	0	0	PF02791|DDT[DDT_domain]
PF04299	0	0	0	1	0	0	0	0	0	1	1	1	0	0	PF04299|FMN_bind_2[Putative_FMN-binding_domain]
PF00250	3	4	4	4	4	4	4	4	4	4	4	3	2	2	PF00250|Fork_head[Fork_head_domain]
PF00320	7	7	7	10	5	5	5	6	7	7	4	8	2	2	PF00320|GATA[GATA_zinc_finger]
PF06839	1	1	1	1	0	0	1	0	1	1	2	0	1	1	PF06839|zf-GRF[GRF_zinc_finger]
PF00010	2	2	2	6	4	3	3	4	5	9	8	9	0	0	PF00010|HLH[Helix-loop-helix_DNA-binding_domain]
PF00046	2	2	2	9	2	4	3	2	5	7	6	4	11	11	PF00046|Homeobox[Homeobox_domain]
PF00447	1	1	1	5	2	2	2	3	2	4	3	4	3	3	PF00447|HSF_DNA-bind[HSF-type_DNA-binding]
PF01381	1	1	1	1	1	1	1	1	1	1	1	1	1	1	PF01381|HTH_3[Helix-turn-helix]
PF00165	0	0	0	0	0	0	0	0	0	1	1	1	0	0	PF00165|HTH_AraC[Bacterial_regulatory_helix-turn-helix_proteins,_AraC_family]
PF05225	0	0	0	0	0	0	0	0	0	30	0	4	0	0	PF05225|HTH_psq[helix-turn-helix,_Psq_domain]
PF04769	0	0	0	2	0	0	0	0	0	0	0	0	0	0	PF04769|MAT_Alpha1[Mating-type_protein_MAT_alpha_1]
PF02891	1	1	1	3	1	1	1	2	1	2	2	2	0	0	PF02891|zf-MIZ[MIZ/SP-RING_zinc_finger]
PF00249	8	6	7	13	12	10	10	10	8	10	10	10	6	7	PF00249|Myb_DNA-binding[Myb-like_DNA-binding_domain]
PF05224	0	0	0	1	0	0	0	0	0	3	2	3	0	0	PF05224|NDT80_PhoG[NDT80_/_PhoG_like_DNA-binding_family]
PF01422	0	0	0	1	0	0	0	1	0	0	0	0	0	0	PF01422|zf-NF-X1[NF-X1_type_zinc_finger]
PF04054	1	1	1	1	1	1	1	1	0	1	1	1	0	0	PF04054|Not1[CCR4-Not_complex_component,_Not1]
PF00989	0	0	0	1	0	1	1	2	2	2	1	1	0	0	PF00989|PAS[PAS_fold]
PF02257	1	1	0	1	1	1	1	1	0	1	1	2	0	0	PF02257|RFX_DNA_binding[RFX_DNA-binding_domain]
PF03343	1	1	1	1	1	1	1	1	1	1	1	1	0	0	PF03343|SART-1[SART-1_family]
PF07093	1	1	1	0	1	1	1	1	1	1	1	1	0	0	PF07093|SGT1[SGT1_protein]
PF00319	3	3	2	4	3	2	2	2	3	2	2	2	1	1	PF00319|SRF-TF[SRF-type_transcription_factor
PF02200	0	0	0	1	0	0	0	0	1	1	1	1	1	1	PF02200|STE[STE_like_transcription_factor]
PF01285	1	1	1	1	0	0	0	0	1	1	0	1	0	0	PF01285|TEA[TEA/ATTS_domain_family]
PF05764	1	1	1	1	1	1	1	1	0	1	1	1	0	0	PF05764|YL1[YL1_nuclear_protein]
PF02892	0	0	0	1	0	0	0	0	0	0	0	1	0	0	PF02892|zf-BED[BED_zinc_finger]
PF00096	9	9	11	32	13	14	14	11	12	37	35	27	5	5	PF00096|zf-C2H2[Zinc_finger,_C2H2_type]
PF02928	1	1	1	0	3	3	3	1	1	1	1	0	0	0	PF02928|zf-C5HC2[C5HC2_zinc_finger]
PF00098	4	3	4	4	4	4	3	7	3	4	6	4	0	0	PF00098|zf-CCHC[Zinc_knuckle]
PF04383	2	1	2	3	1	2	1	1	2	0	1	4	0	0	PF04383|KilA-N[KilA-N_domain]
Total	57	54	57	209	128	120	115	109	106	515	272	219	36	36
1. Multiple hits on one gene from a single domain is counted one, so for each domain the count for each genome represents number of genes that have this domain.
2. Some genes may have redundant hits from similar domains, so the sum of each column may be greater than total number of unique genes in each genome that have at least one hit from the 37 domains.
