# Supplementary material for: Genome analysis of three Pneumocystis species reveals adaptation mechanisms to life exclusively in mammalian hosts
Source: Nat Commun. 2016 Feb 22;7:10740. doi: 10.1038/ncomms10740 (PMC4764891; doi:10.1038/ncomms10740)
Supplement: Supplementary Data 8 — Pneumocystis transporters. [file ncomms10740-s9.xlsx]

## Sheet: Supplementary Data 8
Supplementary Data 8. Pneumocystis transporter family profile
Orange: families with multiple members in S. pombe and S. cerevisiae, but that are missing or significantly reduced in all three Pneumocystis.
Red: families not found in S. pombe and S. cerevisiae but are present in all three Pneumocystis, or that are signficantly expanded compared to S. pombe and S. cerevisiae.
TCDBid	P. murina	P. carinii	P. jirovecii	S. pombe	S. cerevisiae	TCDBfam
1.A.11	0	0	0	3	3	ammonia transporter channel (Amt) family.
1.A.15	1	1	1	1	1	non-selective cation channel-2 (NSCC2) family.
1.A.16	0	0	0	1	1	yeast stretch-activated, cation-selective, Ca2+ channel, Mid1 family.
1.A.17	1	1	1	1	1	calcium-dependent chloride channel (Ca-ClC) family.
1.A.1	0	0	0	2	2	voltage-gated ion channel (VIC) superfamily.
1.A.24	1	1	1	1	1	gap junction-forming connexin family.
1.A.33	7	7	7	8	14	cation channel-forming heat shock protein-70 (Hsp70) family.
1.A.35	2	2	2	3	1	CorA metal ion transporter (MIT) family.
1.A.4	3	2	1	2	6	transient receptor potential Ca2+ channel (TRP-CC) family.
1.A.55	1	1	1	1	1	synaptic vesicle-associated Ca2+ channel, flower (Flower or Cg6151-p) family.
1.A.56	0	0	0	2	3	copper transporter (Ctr) family.
1.A.6	1	1	1	1	0	epithelial Na+ channel (ENaC) family.
1.A.8	1	1	0	2	4	major intrinsic protein (MIP) family.
1.A.9	0	0	0	1	1	neurotransmitter receptor, cys loop, ligand-gated ion channel (LIC) family.
1.B.33	4	4	4	3	0	outer membrane protein insertion porin (Bam Complex) (OmpIP) family.
1.B.8	1	1	1	1	1	mitochondrial and plastid porin (MPP) family.
1.C.57	2	2	2	1	1	clostridial cytotoxin (CCT) family.
1.C.63	2	2	2	0	1	alpha-latrotoxin family.
1.C.82	1	1	1	1	1	pore-forming amphipathic helical peptide HP(2-20) (HP2-20) family.
1.F.1	5	5	5	5	8	synaptosomal vesicle fusion pore (SVF-Pore) family.
2.A.16	3	3	1	6	3	telurite-resistance/dicarboxylate transporter (TDT) family.
2.A.17	1	1	1	1	1	proton-dependent oligopeptide transporter (POT) family.
2.A.18	2	2	3	2	4	amino acid/auxin permease (AAAP) family.
2.A.19	2	2	2	3	4	Ca2+:cation antiporter (CaCA) family.
2.A.1	8	8	8	65	67	major facilitator superfamily (MFS).
2.A.21	0	0	0	5	2	solute:sodium symporter (SSS) family.
2.A.29	15	15	16	23	34	mitochondrial carrier (MC) family.
2.A.2	2	2	2	2	3	glycoside-pentoside-hexuronide (GPH):cation symporter family.
2.A.30	0	0	0	1	1	cation-chloride cotransporter (CCC) family.
2.A.31	0	0	0	1	1	anion exchanger (AE) family.
2.A.36	2	2	2	3	2	monovalent cation:proton antiporter-1 (CPA1) family.
2.A.37	1	1	1	1	1	monovalent cation:proton antiporter-2 (CPA2) family.
2.A.38	1	1	1	2	2	K+ transporter (Trk) family.
2.A.39	0	0	0	3	7	nucleobase:cation symporter-1 (NCS1) family.
2.A.3	1	1	1	20	23	amino acid-polyamine-organocation (APC) family.
2.A.47	0	0	0	1	2	divalent anion:Na+ symporter (DASS) family.
2.A.49	3	3	3	2	2	chloride carrier/channel (ClC) family.
2.A.4	3	3	3	3	5	cation diffusion facilitator (CDF) family.
2.A.50	1	1	1	1	0	glycerol uptake (GUP) family.
2.A.53	0	0	0	3	4	sulfate permease (SulP) family.
2.A.54	0	0	0	1	1	mitochondrial tricarboxylate carrier (MTC) family.
2.A.55	0	0	0	1	3	metal ion (Mn2+-iron) transporter (Nramp) family.
2.A.5	2	2	2	3	5	zinc (Zn2+)-iron (Fe2+) permease (ZIP) family.
2.A.66	2	3	2	5	4	multidrug/oligosaccharidyl-lipid/polysaccharide (MOP) flippase superfamily.
2.A.67	1	1	1	3	3	oligopeptide transporter (OPT) family.
2.A.6	6	5	6	5	7	resistance-nodulation-cell division (RND) superfamily.
2.A.7	5	5	5	9	8	drug/metabolite transporter (DMT) superfamily.
2.A.85	0	0	0	1	1	aromatic acid exporter (ArAE) family.
2.A.89	1	1	1	1	1	vacuolar iron transporter (VIT) family.
2.A.94	1	1	1	3	2	phosphate permease (Pho1) family.
2.A.96	0	0	0	1	3	YaaH family.
2.A.97	1	1	1	1	2	mitochondrial inner membrane K+/H+ and Ca2+/H+ exchanger (LetM1) family.
2.A.9	2	2	2	3	1	cytochrome oxidase biogenesis (Oxa1) family.
3.A.16	21	21	21	21	20	endoplasmic reticular retrotranslocon (ER-RT) family.
3.A.18	34	34	36	35	31	nuclear mRNA exporter (mRNA-E) family.
3.A.19	1	1	1	1	1	TMS recognition/insertion complex (TRC) family.
3.A.1	14	14	14	28	36	ATP-binding cassette (ABC) superfamily.
3.A.20	51	47	48	61	42	peroxisomal protein importer (PPI) family.
3.A.2	21	21	22	20	14	H+- or Na+-translocating F-type, V-type and A-type ATPase (F-ATPase) superfamily.
3.A.3	11	11	11	14	16	P-type ATPase (P-ATPase) superfamily.
3.A.5	21	20	24	17	13	general secretory pathway (Sec) family.
3.A.7	1	1	1	1	1	type IV (Conjugal DNA-protein transfer or VirB) secretory pathway (IVSP) family.
3.A.8	23	23	21	23	1	mitochondrial protein translocase (MPT) family.
3.A.9	4	3	4	5	8	chloroplast envelope protein translocase (CEPT or tic-Toc) family.
3.B.1	1	1	0	1	2	Na+-transporting carboxylic acid decarboxylase (NaT-DC) family.
3.D.1	24	24	22	3	1	H+ or Na+-translocating NADH dehydrogenase (NDH) family.
3.D.3	1	1	1	1	2	proton-translocating quinol:cytochrome c reductase (QCR) superfamily.
3.D.4	10	9	11	12	8	proton-translocating cytochrome oxidase (COX) superfamily.
3.D.5	1	1	1	1	2	Na+-translocating NADH:quinone dehydrogenase (Na-NDH) family.
3.E.1	0	0	0	1	3	ion-translocating microbial rhodopsin (MR) family.
4.C.1	2	2	2	6	6	proposed fatty acid transporter (FAT) family.
5.A.4	1	1	1	2	3	prokaryotic succinate dehydrogenase (SDH) family.
5.B.1	2	2	2	2	6	phagocyte (gp91phox) NADPH oxidase family.
8.A.13	1	1	1	1	1	tetratricopeptide repeat (Tpr1) family.
8.A.15	1	1	1	1	2	K+ channel accessory protein (KChAP) family.
8.A.21	1	1	1	1	1	stomatin/podocin/band 7/nephrosis.2/SPFH (Stomatin) family.
8.A.27	1	1	1	2	3	phospholipid importer beta,-subunit (PLI-beta,) family.
8.A.28	2	2	1	3	2	ankyrin family.
8.A.30	5	3	5	7	6	Nedd4-family interacting protein-2 (Nedd4) family.
8.A.34	4	5	5	5	5	endophilin family.
8.A.5	0	0	0	5	4	voltage-gated K+ channel beta-subunit (Kvbeta) family.
8.A.9	0	0	0	3	7	rBAT transport accessory protein (rBAT) family.
9.A.10	0	0	0	2	5	iron/lead transporter (ILT) superfamily.
9.A.14	23	20	20	24	0	nuclear pore complex (NPC) family.
9.A.19	1	0	1	0	0	Mg2+ transporter-E (MgtE) family.
9.A.1	5	5	6	6	6	non ABC multidrug exporter (N-MDE) family.
9.A.27	1	2	1	2	2	non-classical protein exporter (NCPE) family.
9.A.34	2	2	2	2	2	putative type VI symbiosis/virulence secretory pathway (VISP) family.
9.A.36	1	1	1	1	0	Ca2+-dependent phospholipid scramblase family.
9.A.40	0	0	0	1	1	HlyC/CorC (HCC) family.
9.A.45	1	1	1	0	0	magnesium Transporter1 (MagT1) family.
9.A.48	0	0	0	2	2	unconventional protein secretion (UPS) system.
9.A.50	17	17	16	17	0	nuclear t-RNA exporter (t-Exporter) family.
9.A.6	2	2	2	2	0	ATP exporter (ATP-E) family.
9.A.8	0	0	0	3	2	ferrous iron uptake (FeoB) family.
9.A.9	0	0	0	1	0	low affinity Fe2+ transporter (FeT) family.
9.B.10	1	1	1	1	1	putative tripartite Zn2+ transporter (TZT) family.
9.B.12	0	0	0	1	1	(Salt or low Temperature) stress-induced hydrophobic peptide (SHP) family.
9.B.17	1	1	1	2	2	VAMP-associated protein (VAP) family.
9.B.1	1	1	1	1	0	metal homeostasis protein (MHP) family.
9.B.21	1	1	1	1	1	frataxin family.
9.B.24	1	1	1	1	0	testis-enhanced gene transfer (TEGT) family.
9.B.25	3	4	4	4	3	mitochondrial inner/outer membrane fusion (MMF) family.
9.B.26	0	0	0	2	1	PF27 family.
9.B.32	1	1	1	0	2	putative vectorial glycosyl polymerization (VGP) family.
9.B.37	3	2	3	5	7	huntington-interacting protein 14 (HIP14) family.
9.B.45	8	7	8	6	5	arg/asp/asp (RDD) family.
9.B.82	1	1	1	1	1	endoplasmic reticulum retrieval Protein1 (Putative heavy metal Transporter) (Rer1) family.
MFS (2.A.1) family profile
TCDBid	P. murina	P. carinii	P. jirovecii	S. pombe	S. cerevisiae	TCDB family
2.A.1.1	2	2	2	10	29	The Sugar Porter (SP) Family
2.A.1.2	0	0	0	25	12	The Drug:H+ Antiporter-1 (12 Spanner) (DHA1) Family
2.A.1.3	0	0	0	4	8	The Drug:H+ Antiporter-2 (14 Spanner) (DHA2) Family
2.A.1.9	1	1	1	5	2	The Phosphate: H+ Symporter (PHS) Family
2.A.1.14	2	2	2	13	8	The Anion:Cation Symporter (ACS) Family
2.A.1.16	1	1	1	2	5	The Siderophore-Iron Transporter (SIT) Family
2.A.1.24	1	1	1	1	1	vacuolar amino acid efflux transporter family
2.A.1.25	1	1	1	1	2	The Peptide-Acetyl-Coenzyme A Transporter (PAT) Family
2.A.1.58	0	0	0	2	0	The N-Acetylglucosamine Transporter (NAG-T) Family
APC (2.A.3) family profile
TCDBid	P. murina	P. carinii	P. jirovecii	S. pombe	S. cerevisiae	TCDB family
2.A.3.1	0	0	0	1	0	The Amino Acid Transporter (AAT) Family
2.A.3.4	1	1	1	8	3	The Amino Acid/Choline Transporter (ACT) Family
2.A.3.8	0	0	0	0	2	The L-type Amino Acid Transporter (LAT) Family (Many LAT family members function as heterooligomers with rBAT and/or 4F2hc (TC #8.A.9))
2.A.3.10	0	0	0	11	18	The Yeast Amino Acid Transporter (YAT) Family
ABC (3.A.1) family profile
TCDBid	P. murina	P. carinii	P. jirovecii	S. pombe	S. cerevisiae	TCDB family
3.A.1.201	0	0	0	1	3	The Multidrug Resistance Exporter (MDR) Family (ABCB)
3.A.1.203	0	0	0	0	2	The Peroxysomal Fatty Acyl CoA Transporter (P-FAT) Family (ABCD)
3.A.1.206	1	1	1	1	0	The a-Factor Sex Pheromone Exporter (STE) Family (ABCB)
3.A.1.208	2	2	1	4	7	The Drug Conjugate Transporter (DCT) Family (ABCC) (Debska et al., 2011)
3.A.1.210	2	2	2	2	1	The Heavy Metal Transporter (HMT) Family (ABCB)
3.A.1.212	1	1	1	1	0	The Mitochondrial Peptide Exporter (MPE) Family (ABCB)
3.A.1.132	3	3	2	2	2	The Gliding Motility ABC Transporter (Gld) Family
3.A.1.205	0	0	0	2	9	The Pleiotropic Drug Resistance (PDR) Family (ABCG)
