# Supplementary material for: Genome analysis of three Pneumocystis species reveals adaptation mechanisms to life exclusively in mammalian hosts
Source: Nat Commun. 2016 Feb 22;7:10740. doi: 10.1038/ncomms10740 (PMC4764891; doi:10.1038/ncomms10740)
Supplement: Supplementary Data 9 — Pneumocystis genes involved in amino acid metabolism. [file ncomms10740-s10.xlsx]

## Sheet: Supplementary Data 9
Supplementary Data 9. Pneumocystis genes involved in amino acid metabolism.
	S. cerevisiae1	S. pombe	P. murina	P. carinii	P. jirovecii	E. intestinalis	E. cuniculi	Function
Amino acid biosythesis
Histidine
His1	YER055C	SPAC25G10.05c						ATP phosphoribosyltransferase
His2	YFR025C	SPCC1672.01						Histidinolphosphatase
His3	YOR202W	SPBC21H7.07c						Imidazoleglycerol-phosphate dehydratase
His4	YCL030C	SPBC1711.13						Trifunctional histidinol dehydrogenase/phosphoribosyl-AMP cyclohydrolase/phosphoribosyl-ATP Diphosphatase
His5	YIL116W	SPBC11B10.02c						histidinol-phosphate transaminase
His6	YIL020C	SPAC3F10.09						1-(5-phosphoribosyl)-5- ((5-phosphoribosylamino)methylideneamino)imidazole-4- carboxamide isomerase
His7	YBR248C	SPBC418.01c						Imidazoleglycerol-phosphate synthase
Glutamate/glutamine
Glt1	YDL171C	SPAPB1E7.07						glutamate synthase (NADH)
Gdh2	YDL215C	SPCC132.04c	PNEG_00964	T552_00724	T551_01507			glutamate dehydrogenase (NAD(+)) GDHB GDH-B
Gln1	YPR035W	SPAC23H4.06	PNEG_01873	T552_02022	T551_02079			Glutamine synthetase
Gdh1	YOR375C	SPCC622.12c						NADP(+)-dependent glutamate dehydrogenase
Gdh3	YAL062W	SPCC622.12c						NADP(+)-dependent glutamate dehydrogenase
Proline
Pro1	YDR300C	SPAC17H9.13c						glutamate 5-kinase
Pro2	YOR323C	SPAC821.11						glutamate-5-semialdehyde dehydrogenase
Pro3	YER023W	SPAPYUG7.05						ORE2 pyrroline-5-carboxylate reductase
Arginine
Arg1	YOL058W	SPBC428.05c						argininosuccinate synthase ARG10
Arg2	YJL071W	SPBC725.14						HRB574 acetyl-CoA:L-glutamate N-acetyltransferase
Arg3	YJL088W	SPAC4G9.10						argF ornithine carbamoyltransferase
Arg4	YHR018C	SPBC1539.03c						argininosuccinate lyase ARG4
Arg5/6	YER069W	SPAC4G9.09c						bifunctional acetylglutamate kinase/N-acetyl-gamma-glutamyl-phosphate reductase
Arg7	YMR062C	SPBC1271.14						glutamate N-acetyltransferase ECM40
Arg8	YOL140W	SPCC777.09c						acetylornithine transaminase
Cpa1	YOR303W	SPBC56F2.09c						carbamoyl-phosphate synthase (glutamine-hydrolyzing) CPA1
Cpa2	YJR109C	SPBC215.08c						carbamoyl-phosphate synthase (glutamine-hydrolyzing) CPA2
Lysine
Lys1	YIR034C	SPAC2F7.01						saccharopine dehydrogenase (NAD+, L-lysine-forming)
Lys12	YIL094C	SPAC31G5.04						LYS11 homoisocitrate dehydrogenase LYS10
Lys2	YBR115C	SPAP7G5.04c						L-aminoadipate-semialdehyde dehydrogenase
Lys20	YDL182W	SPBC1105.02c						homocitrate synthase LYS20
Lys21	YDL131W	SPBC1105.02c						homocitrate synthase LYS21
Lys4	YDR234W	SPAC343.16						homoaconitate hydratase LYS4 LYS3
Lys5	YGL154C							Phosphopantetheinyl transferase
Lys9	YNR050C	SPBC3B8.03						5-methyltetrahydropteroyltriglutamate-homocysteine S-methyltransferase
Aromatic (Phe, Trp and Tyr)
Aro1	YDR127W	SPAC1834.02	PNEG_02355	T552_02909	T551_01722			pentafunctional protein ARO1p
Aro2	YGL148W	SPCC1223.14	PNEG_01430	T552_01056	T551_02528			bifunctional chorismate synthase/riboflavin reductase [NAD(P)H] ARO2
Aro3	YDR035W	SPAC24H6.10c						3-deoxy-7-phosphoheptulonate synthase ARO3
Aro4	YBR249C	SPAC24H6.10c						3-deoxy-7-phosphoheptulonate synthase ARO4
Aro7	YPR060C	SPAC16E8.04c						TYR7 chorismate mutase ARO7 HGS1 OSM2
Aro8	YGL202W	SPAC56E4.03						bifunctional 2-aminoadipate transaminase/aromatic-amino-acid:2-oxoglutarate transaminase
Aro9	YHR137W	SPCC569.07						aromatic-amino-acid:2-oxoglutarate transaminase
Aro10	YDR380W	SPAC13A11.06						phenylpyruvate decarboxylase ARO10
Trp1	YDR007W	SPBC1539.09c						phosphoribosylanthranilate isomerase TRP1
Trp2	YER090W	SPCC1442.09						anthranilate synthase TRP2
Trp3	YKL211C	SPBC1539.09c						bifunctional anthranilate synthase/indole-3-glycerol-phosphate synthase
Trp4	YDR354W	SPBC16G5.08						anthranilate phosphoribosyltransferase
Trp5	YGL026C	SPAC19A8.15						tryptophan synthase TRP5
Serine/Glycine
Ser1	YOR184W	SPAC1F12.07						ADE9 O-phospho-L-serine:2-oxoglutarate transaminase
Ser2	YGR208W	SPBC3H7.07c			T551_00355			phosphoserine phosphatase
Ser3	YER081W	SPCC364.07						phosphoglycerate dehydrogenase SER3
Ser33	YIL074C	SPCC364.07						phosphoglycerate dehydrogenase SER33
Icl1	YER065C	SPBC1683.11c						isocitrate lyase 1
Agx1	YFL030W							alanine--glyoxylate transaminase
Gcv1	YDR019C	SPAC31G5.14	PNEG_00020	T552_01364	T551_03535			glycine decarboxylase subunit T GSD1
Gcv2	YMR189W	SPAC13G6.06c	PNEG_02023	T552_01877	T551_01893			GSD2 glycine decarboxylase subunit P
Gcv3	YAL044C	SPBP19A11.01	PNEG_02032	T552_01869	T551_01884			glycine decarboxylase subunit H
Lpd1	YFL018C	SPAC1002.09c	PNEG_03167	T552_02215	T551_03220			HPD1 dihydrolipoyl dehydrogenase
Shm1	YBR263W	SPAC18G6.04c	PNEG_01910	T552_04139	T551_02003	Eint_010060	ECU01_0190	glycine hydroxymethyltransferase SHM1 TMP3 SHMT1
Shm2	YLR058C	SPAC24C9.12c	PNEG_01910	T552_04139	T551_02003	Eint_010060	ECU01_1420	glycine hydroxymethyltransferase SHM2 SHMT2
Gly1	YEL046C	SPAC23H3.09c						Threonine aldolase
Aspartate/Asparagine
Aat1	YKL106W	SPBC725.01	PNEG_03044	T552_00204	T551_03454			aspartate transaminase AAT1
Aat2	YLR027C	SPAC10F6.13c	PNEG_01968	T552_01929	T551_01945			aspartate transaminase AAT2 ASP5
Pyc1	YGL062W	SPBC17G9.11c	PNEG_02661	T552_00054				pyruvate carboxylase 1
Pyc2	YBR218C	SPBC17G9.11c	PNEG_02661	T552_00054				pyruvate carboxylase 2
Asn1	YPR145W	SPBC119.10				Eint_040790	ECU04_0840	asparagine synthase (glutamine-hydrolyzing) 1
Asn2	YGR124W	SPBC119.10				Eint_040790	ECU04_0840	asparagine synthase (glutamine-hydrolyzing) 2
Asp1	YDR321W	SPAC186.03						asparaginase ASP1
Asp3-1	YLR155C	SPAC186.03						asparaginase ASP3-1 ASP3
Asp3-2	YLR157C	SPAC186.03						asparaginase ASP3-2 ASP3
Asp3-3	YLR158C	SPAC186.03						asparaginase ASP3-3 ASP3
Asp3-4	YLR160C	SPAC186.03						asparaginase ASP3-4 ASP3
Threonine
Hom2	YDR158W	SPCC1827.06c						aspartate-semialdehyde dehydrogenase THR2
Hom3	YER052C	SPBC19F5.04						BOR1 SIL4 aspartate kinase THR3
Hom6	YJR139C	SPBC776.03						homoserine dehydrogenase THR6
Thr1	YHR025W	SPBC4C3.03						homoserine kinase
Thr4	YCR053W	SPAC9E9.06c						threonine synthase THR4
Methionine
Sul1	YBR294W	SPBC3H7.02						High affinity sulfate permease
Sul2	YLR092W	SPBC3H7.02						High affinity sulfate permease;
Met1	YKR069W	SPCC1739.06c						MET20 uroporphyrinogen-III C-methyltransferase
Met2	YNL277W	SPBC56F2.11						homoserine O-acetyltransferase
Met3	YJR010W	SPBC27.08c						sulfate adenylyltransferase
Met10	YFR030W	SPCC584.01c				Eint_091730		sulfite reductase subunit alpha
Met12	YPL023C	SPAC343.10						methylenetetrahydrofolate reductase (NAD(P)H) MET12
Met13	YGL125W	SPAC56F8.10						methylenetetrahydrofolate reductase (NAD(P)H) MET13 MET11 MRPL45
Met14	YKL001C	SPAC1782.11						adenylyl-sulfate kinase
Met16	YPR167C	SPAC13G7.06						phosphoadenylyl-sulfate reductase (thioredoxin)
Met17/15	YLR303W	SPBC428.11						bifunctional cysteine synthase/O-acetylhomoserine aminocarboxypropyltransferase MET17 MET25 MET15
Met22	YOL064C	SPCC1753.04	PNEG_03409	T552_03382				Bisphosphate-3'-nucleotidase
Branched chain (Leu, Ile, Val)
Ilv1	YER086W	SPBC1677.03c						ISO1 threonine ammonia-lyase ILV1
Ilv2	YMR108W	SPBP35G2.07						acetolactate synthase catalytic subunit THI1 SMR1
Ilv3	YJR016C	SPAC17G8.06c						dihydroxy-acid dehydratase ILV3
Ilv5	YLR355C	SPBC56F2.12						ketol-acid reductoisomerase
Ilv6	YCL009C	SPBC14C8.04						acetolactate synthase regulatory subunit
Leu1	YGL009C	SPAC9E9.03						3-isopropylmalate dehydratase LEU1
Leu2	YCL018W	SPBC1A4.02c						3-isopropylmalate dehydrogenase
Leu4	YNL104C	SPBC3E7.16c						2-isopropylmalate synthase LEU4
Leu9	YOR108W	SPBC3E7.16c						2-isopropylmalate synthase LEU9
Bat1	YHR208W	SPBC428.02c			T551_01136			branched-chain-amino-acid transaminase BAT1 ECA39 TWT1
Bat2	YJR148W	SPBC428.02c			T551_01136			ECA40 branched-chain-amino-acid transaminase BAT2 TWT2
Alanine
Alt1	YLR089C	SPBC582.08			T551_01177			alanine transaminase ALT1
TCA cycle
Aco2	YJL200C	SPBP4H10.15	PNEG_03175	T552_02207	T551_03212			aconitate hydratase ACO2
Idp1	YDL066W	SPAC6G10.08						isocitrate dehydrogenase (NADP(+)) IDP1
Cit3	YPR001W	SPAC6C3.04	PNEG_02570	T552_02646	T551_01812			citrate (Si)-synthase CIT3
Total (all genes)	101	99	17	17	18	5	4
Total (GAAC genes)	78	76	14	14	16	4	3
There are a total of 78 general amino acid controlled genes (GAAC, highlighted in grey shading) (Ljungdahl et al. Genetics 2012;190:885-929).
Sulfur metabolism and synthesis of precursors for sulfur-containing amino acids (Met and Cys)
Sul1	YBR294W	SPBC3H7.02						High affinity sulfate permease
Sul2	YLR092W	SPAC869.05c						High affinity sulfate permease
Met3	YJR010W	SPBC27.08c						sulfate adenylyltransferase
Met14	YKL001C	SPAC1782.11						adenylyl-sulfate kinase
Met16	YPR167C	SPAC13G7.06						phosphoadenylyl-sulfate reductase (thioredoxin)
Met5	YJR137C	SPAC10F6.01c						ECM17 sulfite reductase (NADPH) subunit beta
Met10	YFR030W	SPCC584.01c				Eint_091730	ECU05_0240	sulfite reductase subunit alpha
Met2	YNL277W	SPBC56F2.11						homoserine O-acetyltransferase
Met17	YLR303W	SPBC428.11						bifunctional cysteine synthase/O-acetylhomoserine aminocarboxypropyltransferase MET17 MET25 MET15
Str2	YJR130C	SPBC15D4.09c						Cystathionine gamma-synthase
Str3	YGL184C	SPCC11E10.01						cystathionine beta-lyase STR3
Cys3	YAL012W	SPCC11E10.01	PNEG_00108	T552_01279	T551_03292			CYI1 cystathionine gamma-lyase CYS3 STR1 FUN35
Cys4	YGR155W	SPAC3A12.17c	PNEG_02873	T552_02356	T551_02645			cystathionine beta-synthase CYS4 NHS5 VMA41 STR4
Met6	YER091C	SPAC9.09						5-methyltetrahydropteroyltriglutamate-homocysteine S-methyltransferase
Sah1	YER043C	SPBC8D2.18c	PNEG_03452	T552_03419	T551_03089			S-adenosyl-L-homocysteine hydrolase
Sam1	YLR180W	SPBC14F5.05c	PNEG_02129	T552_02499	T551_02018			ETH10 methionine adenosyltransferase SAM1
Sam2	YDR502C	SPBC14F5.05c	PNEG_02129	T552_02499	T551_02018			ETH2 methionine adenosyltransferase SAM2
Gsh1	YJL101C	SPAC22F3.10c	PNEG_01286	T552_03454	T551_00047			glutamate--cysteine ligase
Gsh2	YOL049W	SPAC3F10.04	PNEG_03012	T552_00175	T551_02751			glutathione synthase
Apa1/Dtp1	YCL050C		PNEG_00687	T552_01532	T551_00356			ATP adenylyltransferase (EC:2.7.7.53 2.7.7.5)
Met22	YOL064C	SPCC1753.04	PNEG_03409	T552_03382				3'(2'), 5'-bisphosphate nucleotidase [EC:3.1.3.7]
Tum1	YOR251C	SPCC4B3.01						thiosulfate/3-mercaptopyruvate sulfurtransferase [EC:2.8.1.1 2.8.1.2]
Nitrogen metabolism
Nce103/Nce3	YNL036W	SPBP8B7.05c				Eint_090100	Strain GB-MI chromosome VII:119147-119547-	carbonic anhydrase [EC:4.2.1.1]
Gln1	YPR035W	SPAC23H4.06	PNEG_01873	T552_02022	T551_02079			glutamine synthetase [EC:6.3.1.2]
Gdh1	YOR375C	SPCC622.12c						NADP(+)-dependent glutamate dehydrogenase
Gdh2	YDL215C	SPCC132.04c	PNEG_00964	T552_00724	T551_01507			glutamate dehydrogenase [EC:1.4.1.2]
Gdh3/Fun51	YAL062W	SPCC622.12c						glutamate dehydrogenase (NADP+) [EC:1.4.1.4]
Glt1	YDL171C	SPAPB1E7.07						glutamate synthase (NADPH/NADH) [EC:1.4.1.13 1.4.1.14]
	YJR149W							nitronate monooxygenase [EC:1.13.12.16]
Polyamine metabolism
Spe1	YKL184W	SPAC144.04c						ornithine decarboxylase SPE1 SPE10 ORD1
Spe2	YOL052C	SPBP4H10.05c						adenosylmethionine decarboxylase SPE2
Spe3	YPR069C	SPBC12C2.07c						spermidine synthase
Spe4	YLR146C	SPBC12C2.07c						spermine synthase
Tpo1	YLL028w	SPBC36.03c	PNEG_02813	T552_04121	T551_01501			Polyamine transporter
		SPBC36.02c
		SPBC36.01c
		SPCC569.05c
		SPBC947.06c
		SPBC530.15c
Amino acid permease family (Plasma membrane-localized)
Ptr2	YKR093w	SPBC13A2.04c	PNEG_01110	T552_01841	T551_02142	Eint_110920	ECU11_1050	Peptide transporter
Agp1	YCL025c	SPBC359.01						Broad substrate range, medium capacity permease (Val, Ile, Phe, Met, Ser, Leu, Thr, Cys, Asn, Tyr, Ala, Gly, Gln) (Pro)
Bap2	YBR068c	SPAC869.11						Branched-chain amino acid permease (Val, Ile, Phe, Tyr, Leu,Trp, Met, Cys, Ala)
Bap3	YDR046c	SPAP7G5.06						Branched-chain amino acid permease (Val, Ile, Phe, Tyr, Trp, Leu, Met, Cys, Thr, Ala)
Gnp1	YDR508c							High-afﬁnity glutamine permease (Thr, Gln, Ser, Cys, Leu, Met, Asn)b (Pro)
Tat1	YBR069c	SPBC359.03c						Tyrosine and tryptophan permease (Val, Thr) (low-afﬁnity His), (Leu)
Tat2	YOL020w	SPBC19F8.06c						High-afﬁnity tryptophan permease (Phe, Tyr, Trp, Gly, Ala)
Gap1	YKR039w	SPBPB2B2.01					ECU06_1480	General, high-capacity, amino acid permease (all L-amino acids, D-amino acids, GABA, peptides, polyamines)
Hip1	YGR191w	SPAC1039.09						Histidine permease
Mmp1	YLL061w	SPBC1652.02						High-afﬁnity S-methyl methionine permease
Can1	YEL063c	SPAC9.10						Arginine permease (Arg)
Alp1	YNL270c							Arginine permease (Arg)
Lyp1	YNL268w	SPCPB1C11.02						Lysine permease (Lys, Met)
Put4	YOR348c	SPAC869.10c						High-afﬁnity proline permease (Val, Ala, Pro) (GABA)
Dip5	YPL265w	SPCC777.04						Dicarboxylic amino acid permease (Ser, Ala, Asn. Asp, Gln, Gly, Gln)
Ssy1	YDR160w	SPCC74.04						Receptor component of the SPS sensor
Agp2	YBR132c	SPCC584.13						Carnitine, spermidine, putrescine (polyamine)
Agp3	YFL055w	SPCC965.11c						Broad-substrate speciﬁcity amino acid permease (Asp, Glu, Ser) (Met)
Mup1	YGR055w					Eint_061450		High-afﬁnity methionine permease (Cys)
Mup3	YHL036w							Low-afﬁnity methionine permease;
Tpo5	YKL174c	SPAC1039.01						Polyamine secretion, Golgi localization
Hnm1	YGL077c	SPAPB24D3.02c						Choline permease (ethanolamine)
Bio5	YNR056c	SPBC15C4.04c						Biotin permease (7-keto 8-aminopelargonic acid)
Can1	YEL063C	SPBC18H10.16						arginine permease
Sam3	YPL274W	SPAC11D3.08C						High-affinity S-adenosylmethionine permease
Ammomium permease family (Plasma membrane-localized)
Mep1	YGR121C	SPAC664.14						Medium-afﬁnity, high-capacity ammonium permease
Mep2	YNL142W	SPCPB1C11.01						High-afﬁnity, low-capacity ammonium permease, ammonium sensor
Mep3	YPR138C	SPAC664.14						Low-afﬁnity, high-capacity ammonium permease
Other transporters/permeases (Plasma membrane-localized)
Dal5	YJR152w	SPCC417.10						Allantonate permease
Yct1	YLL055w	SPBPB10D8.01						Cysteine transporter
Vht1	YGR065c	SPAC1002.16c						Biotin transporter
Fen2	YCR028c	SPBC2G2.01c						Panthothenate transporter
Seo1	YAL067c	SPBC4B4.13c						Substrate not determined
Fur4	YBR021w	SPAC29B12.14c						Uracil permease
Dal4	YIR028w	SPAC1399.03						Allantoin permease (uracil)
Fui1	YBL042c	SPAC29B12.14c.1						Uridine permease
Thi7	YLR237w	SPBC1683.05						Thiamine permease
Thi72	YOR192c	SPBC1683.05						Thiamine permease
Nrt1	YOR071c	SPBC1683.05						Nicotinamide riboside (high-afﬁnity), thiamine (low-afﬁnity)
Fcy2	YER056c							Nucleobase permease
Tpn1	YGL186c							Pyridoxine transporter (vitamin B)
Dur3	YHL016c	SPBC23G7.13c						High-afﬁnity polyamine (urea)
Opt1	YJL212c	SPAC29B12.10c						Oligopeptide transporter
Opt2	YPR194c	SPBC29B5.02c						Homologous to OPT1
Aco3	YDR384c							Ammonium transport outward
Aqr1	YNL065w	SPCC1529.01			T551_01299			H+-antiporter, localized to multiple intracellular membranes/vesicles
Mitochondrial carrier family: transporters directly coupled to amino acid metabolism
Agc1	YPR021c	SPAC8C9.12c	PNEG_02723	T552_01733	T551_00560			Aspartate-glutamate transport (Asp, Glu)
Arg11	YOR130c	SPAC4G9.20c						Arginine biosynthesis (ornithine)
Odc1	YPL134c	SPAC328.09	PNEG_04301	T552_03211	T551_02705			Lysine and glutamate biosynthesis/lysine
Odc2	YOR222w	SPAC328.09	PNEG_04301	T552_03211	T551_02705			Lysine and glutamate biosynthesis/lysine catabolism/nitrogen assimilation (a-ketoglutarate, a-ketoadipate
Ctp1	YBR291c	SPAC19G12.05						Lysine biosynthesis - Lys14 regulated; suggested role in peroxisome membrane
Oac1	YKL120w	SPAC139.02c	PNEG_01179	T552_00077	T551_00226			Leucine biosynthesis
Yhm2	YMR241W	SPBC83.13	PNEG_03520	T552_03034	T551_02187			Arginine biosynthesis, mitochondrial citrate and oxoglutarate transporter
Leu5	YHR002w	SPAC17H9.08	PNEG_02926	T552_02306	T551_00401			Leucine biosynthesis - CoA transport
Ymc1	YPR058w	SPAC4G9.20c						Lysine and glutamate biosynthesis
Ymc2	YBR104w	SPAC4G9.20c						Lysine and glutamate biosynthesis
Sam5/Pet8	YNL003c	SPAC12B10.09	PNEG_02561	T552_02655	T551_01803			Methionine biosynthesis
Vacuole-localized amino acid transport proteins
Avt1	YJR001w							Transport Ile, Leu, Asn, Gln, Tyr
Avt3	YKL146w	SPAC3H1.09c			T551_02969			Transport Ile, Leu, Asn, Gln, Tyr
Avt4	YNL101w				T551_02969			Transport Ile, Leu, Asn, Gln, Tyr
Avt2	YEL064c							Substrate not known
Avt5	YBL089w	SPBC1685.07c	PNEG_00516	T552_00340	T551_00705	Eint_091530	ECU09_1190	Substrate not known
Avt6	YER119c	SPBC1685.07c	PNEG_00516	T552_00340	T551_00705	Eint_091530	ECU09_1190	Transport Asp, Glu
Avt7	YIL088c	SPBC1685.07c	PNEG_00516	T552_00340	T551_00705	Eint_091530	ECU09_1190	Substrate not known
Vba1	YMR088c							Transport His, Lys
Vba2	YBR293w	SPBC460.03						Transport Arg, His, Lys, Tyr
Vba3	YCL069w							Transport His, Lys
Vba4	YDR119w							Substrate not known
Vba5	YKR105c	SPBC16A3.17c						Substrate not known
Atg22	YCL038c	SPAC2G11.13	PNEG_02381	T552_02933	T551_01697			Transport Ile, Leu, Tyr
Uga4	YDL210w	SPCC794.03	PNEG_02197	T552_04167	T551_01296			GABA, putrescine
Ers1	YNL268w	SPCC777.04						Transport Cys
Notes: For mitochondrial- and vacuole-associated transporters, duplicated genes with high-level sequence similarity are indicated by grey shading.
Reference
1. Ljungdahl et al. Genetics 2012;190:885-929.
