# Supplementary material for: Genome analysis of three Pneumocystis species reveals adaptation mechanisms to life exclusively in mammalian hosts
Source: Nat Commun. 2016 Feb 22;7:10740. doi: 10.1038/ncomms10740 (PMC4764891; doi:10.1038/ncomms10740)
Supplement: Supplementary Data 10 — Pneumocystis genes involved in nucleotide metabolism. [file ncomms10740-s11.xlsx]

## Sheet: Supplementary Data 10
Supplementary Data 10. Pneumocystis genes involved in nucleotide metabolism.
	S. cerevisiae1	S. pombe	P. murina	P. carinii	P. jirovecii	E. intestinalis	E. cuniculi	Function
De novo biosynthesis of pyrimidine deoxyribonucleotides
Dut1	YBR252W	SPAC644.05c	PNEG_00485	T552_00370	T551_00737	Eint_060350	ECU06_0430	bifunctional dITP/dUTP diphosphatase
Rnr1	YER070W	SPAC1F7.05	PNEG_03325	T552_02057	T551_01648	Eint_100860	ECU10_0920	RIR1 SDS12 ribonucleotide-diphosphate reductase subunit RNR1 CRT7
Rnr3	YIL066C							DIN1 RIR3 ribonucleotide-diphosphate reductase subunit RNR3
Ynk1	YKL067W	SPAC806.07	PNEG_01952	T552_01945	T551_01961	Eint_061500	ECU06_1530	nucleoside diphosphate kinase NDK1
Rnr4	YGR180C							PSO3 ribonucleotide-diphosphate reductase subunit RNR4 CRT3
Rnr2	YJL026W	SPBC25D12.04	PNEG_01610	T552_00879	T551_00054	Eint_060640	ECU06_0730	CRT6 ribonucleotide-diphosphate reductase subunit RNR2
Cdc8	YJR057W	SPCC70.07c	PNEG_01508	T552_00978	T551_00475	Eint_041200	ECU04_1220	bifunctional thymidylate/uridylate kinase
Cdc21	YOR074C	SPAC15E1.04	PNEG_03567	T552_03081	T551_02235	Eint_010050	ECU01_0180	CRT9 TMP1 thymidylate synthase YOR29-25
Ura7	YBL039C	SPAC10F6.03c	PNEG_02801	T552_01657	T551_01490	Eint_110750	ECU11_0880	CTP synthase URA7
Ura3	YEL021W	SPCC330.05c	PNEG_02139	T552_02508	T551_01238			orotidine-5'-phosphate decarboxylase
Ura6	YKL024C	SPCC1795.05c	PNEG_02648	T552_00041	T551_00515	Eint_060570	ECU06_0650	SOC8 bifunctional uridylate/adenylate kinase
Ura1	YKL216W	SPAC57A10.12c	PNEG_00139	T552_01247	T551_03477			dihydroorotate dehydrogenase
Ura2	YJL130C	SPAC22G7.06c	PNEG_02726	T552_01730	T551_00564			bifunctional carbamoylphosphate synthetase/aspartate transcarbamylase
Ura8	YJR103W	SPAC10F6.03c	PNEG_02801	T552_01657	T551_01490	Eint_110750	ECU11_0880	CTP synthase URA8
Ura4	YLR420W	SPAC16.03c	PNEG_01878	T552_02017	T551_02084			dihydroorotase
Ura5	YML106W	SPBC725.15	PNEG_02774	T552_01684	T551_01462			PYR5 orotate phosphoribosyltransferase URA5
Ura10	YMR271C							orotate phosphoribosyltransferase URA10
Salvage pathways of pyrimidine deoxyribonucleotides
Sdt1	YGL224C	SPAC24B11.05						Pyrimidine nucleotidase
Urh1	YDR400W	SPAC17G8.02						trifunctional uridine nucleosidase/nicotinamide riboside hydrolase/nicotinic acid riboside hydrolase
Cdd1	YLR245C	SPAC1556.04c						cytidine deaminase
Urk1	YNR012W	SPCC162.11c				Eint_010610		uridine kinase URK1
Fur1	YHR128W	SPAC1B3.01c						uracil phosphoribosyltransferase
Ynk1	YKL067W	SPAC806.07	PNEG_01952	T552_01945	T551_01961	Eint_061500	ECU06_1530	nucleoside diphosphate kinase NDK1
Fcy1	YPR062W	SPCC965.14c				Eint_092010	ECU09_1960	cytosine deaminase
De novo biosynthesis of purine nucleotides
Ade1	YAR015W	SPBC409.10	PNEG_02295	T552_02851	T551_02390			phosphoribosylaminoimidazolesuccinocarboxamide synthase
Rnr1	YER070W	SPAC1F7.05	PNEG_03325	T552_02057	T551_01648	Eint_100860	ECU10_0920	RIR1 SDS12 ribonucleotide-diphosphate reductase subunit RNR1 CRT7
Adk2	YER170W	SPAC4G9.03	PNEG_03525	T552_03039	T551_02195	Eint_060570	ECU06_0650	AKY3 adenylate kinase ADK2 PAK3
Imd2	YHR216W	SPBC2F12.14c	PNEG_02442	T552_02772	T551_00631			PUR5 IMP dehydrogenase IMD2
Rnr3	YIL066C	SPAC1F7.05	PNEG_03325	T552_02057	T551_01648	Eint_100860	ECU10_0920	DIN1 RIR3 ribonucleotide-diphosphate reductase subunit RNR3
Ynk1	YKL067W	SPAC806.07	PNEG_01952	T552_01945	T551_01961	Eint_061500	ECU06_1530	nucleoside diphosphate kinase NDK1
Adk1	YDR226W	SPAC4G9.03	PNEG_03525	T552_03039	T551_02195	Eint_060570	ECU06_0650	AKY1 AKY2 adenylate kinase ADK1
Ade8	YDR408C	SPCC569.08c	PNEG_02233	T552_02599	T551_02957			phosphoribosylglycinamide formyltransferase
Guk1	YDR454C	SPBC1198.05	PNEG_02150	T552_02519	T551_01248	Eint_011150	ECU01_1220	guanylate kinase PUR5
Ade5	YGL234W	SPBC405.01	PNEG_03470	T552_02984	T551_02278			bifunctional aminoimidazole ribotide synthase/glycinamide ribotide synthase
Ade6	YGR061C	SPAC6F12.10c	PNEG_01485	T552_01001	T551_00449			phosphoribosylformylglycinamidine synthase
Rnr4	YGR180C							PSO3 ribonucleotide-diphosphate reductase subunit RNR4 CRT3
Rnr2	YJL026W	SPBC25D12.04	PNEG_01610	T552_00879	T551_00054	Eint_060640	ECU06_0730	CRT6 ribonucleotide-diphosphate reductase subunit RNR2
Ade16	YLR028C	SPCPB16A4.03c	PNEG_02863	T552_01594	T551_02635			bifunctional phosphoribosylaminoimidazolecarboxamide formyltransferase/IMP cyclohydrolase ADE16
Ade13	YLR359W	SPBC14F5.09c	PNEG_03390	T552_03363	T551_03045			BRA1 BRA8 adenylosuccinase ADE13
Imd3	YLR432W	SPBC2F12.14c	PNEG_02442	T552_02772	T551_00631			IMP dehydrogenase IMD3
Imd4	YML056C	SPBC2F12.14c						IMP dehydrogenase IMD4
Ade17	YMR120C	SPCPB16A4.03c	PNEG_02863	T552_01594	T551_02635			bifunctional phosphoribosylaminoimidazolecarboxamide formyltransferase/IMP cyclohydrolase ADE17
Gua1	YMR217W	SPAP7G5.02c	PNEG_00772	T552_01447	T551_02994			GMP synthase (glutamine-hydrolyzing)
Ade4	YMR300C	SPAC4D7.08c	PNEG_00570	T552_02416	T551_03395			amidophosphoribosyltransferase
Ade12	YNL220W	SPAC144.03	PNEG_01416	T552_01071	T551_02514			adenylosuccinate synthase BRA9
Ade2	YOR128C	SPCC1322.13	PNEG_00493	T552_00362	T551_00729			phosphoribosylaminoimidazole carboxylase ADE2
Salvage pathways of purines and their nucleosides
Gud1	YDL238C	SPCC1672.03c						guanine deaminase
Hpt1	YDR399W	PAC23C11.13c						hypoxanthine phosphoribosyltransferase HGPRTase HPRT BRA6
Ado1	YJR105W	SPCC338.14	PNEG_00702	T552_01518	T551_00943			adenosine kinase
Xpt1	YJR133W	SPAC23C11.13c						xanthine phosphoribosyltransferase
Pnp1	YLR209C	SPAC1805.16c						purine-nucleoside phosphorylase
Apt1	YML022W	SPAC23A1.03						adenine phosphoribosyltransferase APT1
Amd1	YML035C	SPBC106.04	PNEG_00087.1	T552_01300	T551_03602			AMD3 AMP deaminase
Aah1	YNL141W	SPBC1198.02						adenine deaminase
Isn1	YOR155C	SPBC30D10.03c						IMP 5'-nucleotidase
Reference
1. Ljungdahl et al. Genetics 2012;190:885-929.
