# Supplementary material for: Genome analysis of three Pneumocystis species reveals adaptation mechanisms to life exclusively in mammalian hosts
Source: Nat Commun. 2016 Feb 22;7:10740. doi: 10.1038/ncomms10740 (PMC4764891; doi:10.1038/ncomms10740)
Supplement: Supplementary Data 11 — Pneumocystis genes involved in carbohydrate metabolism. [file ncomms10740-s12.xlsx]

## Sheet: Supplementary Data 11
Supplementary Data 11. Pneumocystis genes involved in carbohydrate metabolism.
	S. cerevisiae	S. pombe	P. murina	P. carinii	P. jirovecii	E. intestinalis	E. cuniculi	EC #	Function
Glycolysis
Hxk1	YFR053C	SPAC24H6.04	PNEG_02374	T552_02926	T551_01704	Eint_111430	ECU11_1540	2.7.1.1	hexokinase 1
Hxk2	YGL253W	SPAC24H6.04						2.7.1.1	hexokinase 2, HEX1 HKB SCI2
Pgm1	YKL127W/YMR105C	SPBC32F12.10	PNEG_00993	T552_00697	T551_01537	Eint_030250	ECU03_0340	5.4.2.2	phosphoglucomutase
Pgi1	YBR196C	SPBC1604.05	PNEG_03583	T552_03097	T551_02251	Eint_050670	ECU05_0650	5.3.1.9	glucose-6-phosphate isomerase CDC30
Pfk1	YGR240C	SPBC16H5.02	PNEG_00343	T552_00514	T551_01110	Eint_030590	ECU03_0680	2.7.1.11	6-phosphofructokinase subunit alpha
Pfk2	YMR205C	SPBC16H5.02						2.7.1.11	6-phosphofructokinase subunit beta
Fba1	YKL060C	SPBC19C2.07	PNEG_03351	T552_03320	T551_02416			4.1.2.13	fructose-bisphosphate aldolase FBA1 LOT1
Tpi1	YDR050C	SPCC24B10.21	PNEG_02530	T552_02685	T551_00189	Eint_110100	ECU11_0230	5.3.1.1	triose-phosphate isomerase TPI1
Tdh1	YJL052W	SPBC32F12.11	PNEG_01876	T552_02019	T551_02082	Eint_070740	ECU07_0800	1.2.1.12	glyceraldehyde-3-phosphate dehydrogenase (phosphorylating) TDH1 GAPDH
Tdh2	YJR009C	SPBC354.12						1.2.1.12	glyceraldehyde-3-phosphate dehydrogenase (phosphorylating) TDH2
Tdh3	YGR192C							1.2.1.12	glyceraldehyde-3-phosphate dehydrogenase (phosphorylating) TDH3 GPD GAPDH
Pgk1	YCR012W	SPBC14F5.04c	PNEG_02081	T552_02451	T551_01162	Eint_050300	ECU05_0320	2.7.2.3	phosphoglycerate kinase
Gpm1	YKL152C	SPAC26F1.06	PNEG_01461	T552_01025	T551_00424			5.4.2.11	phosphoglycerate mutase GPM1
Shb17	YKR043C							5.4.2.12	phosphoglycerate mutase
Eno2	YHR174W	SPBPB21E7.01c	PNEG_02858	T552_01599	T551_02630	Eint_101650	ECU10_1690	4.2.1.11	phosphopyruvate hydratase ENO2
Eno1	YGR254W	SPBPB21E7.01c/SPBC1815.01	PNEG_02858	T552_01599	T551_02630	Eint_101650	ECU10_1690	4.2.1.11	phosphopyruvate hydratase ENO1 HSP48
Pyk1/Cdc19	YAL038W	SPAC4H3.10c	PNEG_02302	T552_02858	T551_01772	Eint_090600	ECU09_0640	2.7.1.40	pyruvate kinase CDC19 PYK1
Pyk2	YOR347C	SPAC4H3.10c						2.7.1.40	pyruvate kinase
Citrate cycle (TCA cycle)
Cit1	YNR001C	SPAC6C3.04	PNEG_02570	T552_02646	T551_01812			2.3.3.16/2.3.3.1	citrate (Si)-synthase CIT1 CS1 LYS6
Cit2	YCR005C	SPAC6C3.04						2.3.3.16/2.3.3.1	citrate (Si)-synthase CIT2
Cit3	YPR001W							2.3.3.16/2.3.3.1	citrate (Si)-synthase CIT3
Aco1	YLR304C	SPAC24C9.06c	PNEG_03175	T552_02207	T551_03212			4.2.1.3	aconitate hydratase ACO1 GLU1
Idh1	YNL037C	SPAC11G7.03	PNEG_02663	T552_00056	T551_00500			1.1.1.41	isocitrate dehydrogenase (NAD(+)) IDH1
Idh2	YOR136W	SPBC902.05c	PNEG_01688 PNEG_01687	T552_03264 T552_03265	T551_00859			1.1.1.41	isocitrate dehydrogenase (NAD(+)) IDH2
Kgd1	YIL125W	SPBC3H7.03c	PNEG_03370	T552_03341	T551_02396			1.2.4.2	alpha-ketoglutarate dehydrogenase KGD1 OGD1
Kgd2	YDR148C	SPBC776.15c	PNEG_03283	T552_02098	T551_01606			2.3.1.61	alpha-ketoglutarate dehydrogenase KGD2
Lsc1	YOR142W	SPAC16E8.17c	PNEG_00705	T552_01515	T551_00946			6.2.1.4/6.2.1.5	succinate--CoA ligase (GDP-forming) subunit alpha
Lsc2	YGR244C	SPCC1620.08	PNEG_01994	T552_01904	T551_01919			6.2.1.4/6.2.1.5	succinate--CoA ligase (GDP-forming) subunit beta
Sdh1	YKL148C	SPAC1556.02c	PNEG_00097	T552_01290	T551_03303			1.3.5.1	SDHA succinate dehydrogenase flavoprotein subunit SDH1
Sdh2	YLL041C	SPAC140.01	PNEG_01289	T552_03457	T551_00044			1.3.5.1	succinate dehydrogenase iron-sulfur protein subunit SDH2 SDHB ACN17
Sdh3	YKL141W	SPCC330.12c	PNEG_01534	T552_00953	T551_00129			1.1.1.37	succinate dehydrogenase cytochrome b subunit SDH3 CYB3 YKL4
Sdh4	YDR178W	SPBP23A10.16	PNEG_00883	T552_00801	T551_01382			n/a	succinate dehydrogenase membrane anchor subunit SDH4 ACN18
Fum1	YPL262W	SPCC18.18c	PNEG_00490	T552_00365	T551_00732			4.2.1.2	fumarase FUM1
Mdh1	YKL085W	SPCC306.08c	PNEG_03479	T552_02993	T551_02287			1.1.1.37	malate dehydrogenase MDH1
Mdh3	YDL078C		PNEG_02625	T552_00017	T551_02791			1.1.1.37	malate dehydrogenase MDH3
Pyc1	YGL062W	SPBC17G9.11c	PNEG_02661	T552_00054	T551_01306			6.4.1.1	pyruvate carboxylase 1
Pyc2	YBR218C	SPBC17G9.11c						6.4.1.1	pyruvate carboxylase 2
Pdb1	YBR221C	SPBC30D10.13c	PNEG_00344	T552_00513	T551_01109	Eint_041140	ECU04_1160	1.2.4.1	pyruvate dehydrogenase (acetyl-transferring) subunit E1 beta
Lpd1	YFL018C	SPAC1002.09c	PNEG_03167	T552_02215	T551_03220			1.8.1.4	HPD1 dihydrolipoyl dehydrogenase
Pda2/Lat1/odp2	YNL071W	SPCC794.07	PNEG_03191	T552_02191	T551_02320			2.3.1.12	dihydrolipoyllysine-residue acetyltransferase
Acs1/Fun44	YAL054C	SPCC191.02c				Eint_050290	ECU05_0310	6.2.1.1	acetate-CoA ligase 1, acetyl-CoA synthetase
Gluconeogenesis
Pgi1	YBR196C	SPBC1604.05	PNEG_03583	T552_03097	T551_02251	Eint_050670	ECU05_0650	5.3.1.9	glucose-6-phosphate isomerase CDC30
Pyc1	YGL062W	SPBC17G9.11c	PNEG_02661	T552_00054	T551_01306			6.4.1.1	pyruvate carboxylase 1
Pyc2	YBR218C	SPBC17G9.11c						6.4.1.1	pyruvate carboxylase 2
Pgk1	YCR012W	SPBC14F5.04c	PNEG_02081	T552_02451	T551_01162	Eint_050300	ECU05_0320	2.7.2.3	phosphoglycerate kinase
Eno1	YGR254W	SPBPB21E7.01c	PNEG_02858	T552_01599	T551_02630	Eint_101650	ECU10_1690	4.2.1.11	phosphopyruvate hydratase ENO1 HSP48
Eno2	YHR174W	PBC1815.01						4.2.1.11	phosphopyruvate hydratase ENO2
Fba1	YKL060C	SPBC19C2.07	PNEG_03351	T552_03320	T551_02416			4.1.2.13	fructose-bisphosphate aldolase FBA1 LOT1
Gpm1	YKL152C	SPAC26F1.06	PNEG_01461	T552_01025	T551_00424			5.4.2.11	phosphoglycerate mutase GPM1 [EC:5.4.2.11]
Pck1	YKR097W		PNEG_03397	T552_03356	T551_03052			4.1.1.49	phosphoenolpyruvate carboxykinase PCK1 JPM2 PPC1
Tdh1	YJL052W	SPBC32F12.11	PNEG_01876	T552_02019	T551_02082	Eint_070740	ECU07_0800	1.2.1.12	glyceraldehyde-3-phosphate dehydrogenase (phosphorylating) TDH1 GAPDH
Tdh2	YJR009C	SPBC32F12.11						1.2.1.12	glyceraldehyde-3-phosphate dehydrogenase (phosphorylating) TDH2
Tdh3	YGR192C	SPBC354.12						1.2.1.12	glyceraldehyde-3-phosphate dehydrogenase (phosphorylating) TDH3 GPD GAPDH
Fbp1*	YLR377C	SPBC1198.14c						3.1.3.11	fructose 1,6-bisphosphate 1-phosphatase ACN8
Mdh2	YOL126C		PNEG_02625	T552_00017	T551_02287			1.1.1.37	malate dehydrogenase MDH2
Pentose phosphate pathway
Tkl2	YBR117C	SPBC2G5.05	PNEG_03137	T552_02244	T551_00004	Eint_060020	ECU06_0120	2.2.1.1	transketolase TKL2
Sol3	YHR163W	SPCC16C4.10	PNEG_01382	T552_01103	T551_03409	Eint_040680	ECU06_0120	3.1.1.31	6-phosphogluconolactonase SOL3
Gnd1	YHR183W	SPBC660.16	PNEG_00953	T552_00734	T551_01228	Eint_050880	ECU05_0860	1.1.1.44	phosphogluconate dehydrogenase (decarboxylating) GND1
Sol4	YGR248W	SPCC16C4.10	PNEG_01382	T552_01103	T551_03409	Eint_040680	ECU04_0730	3.1.1.31	6-phosphogluconolactonase SOL4
Gnd2	YGR256W	SPBC660.16	PNEG_00953	T552_00734	T551_01228	Eint_050880	ECU05_0860	1.1.1.44	phosphogluconate dehydrogenase (decarboxylating) GND2
Rpe1	YJL121C	SPAC31G5.05c	PNEG_02831	T552_01626	T551_01439	Eint_060970	ECU06_1040	5.1.3.1	ribulose-phosphate 3-epimerase RPE1 EPI1 POS18
Tal1	YLR354C	SPCC1020.06c			T551_02273			2.2.1.2	sedoheptulose-7-phosphate:D-glyceraldehyde-3-phosphate transaldolase TAL1
Zwf1	YNL241C	SPAC3A12.18, SPAC3C7.13c, SPCC794.01c	PNEG_00008	T552_01376	T551_03523	Eint_081800	ECU08_1850	1.1.1.49	POS10 glucose-6-phosphate dehydrogenase MET19
Rki1	YOR095C	SPAC144.12	PNEG_00742	T552_01477	T551_03026	Eint_100110	ECU10_0180	5.3.1.6	ribose-5-phosphate isomerase RKI1
Tkl1	YPR074C	SPBC2G5.05	PNEG_03137	T552_02244	T551_00004	Eint_060020	ECU06_0120	2.2.1.1	transketolase TKL1
Glyoxylate cycle
Cit2	YCR005C	SPAC6C3.04	PNEG_02570	T552_02646	T551_01812			2.3.3.16/2.3.3.1	citrate (Si)-synthase CIT2
Aco1	YLR304C	SPAC24C9.06c	PNEG_03175	T552_02207	T551_03212			4.2.1.3	aconitate hydratase ACO1 GLU1
Icl1	YER065C	SPBC1683.11c				Eint_100600		4.1.3.1	isocitrate lyase 1
Mls1	YNL117W							2.3.3.9	malate synthase
Mls2	YIR031C							2.3.3.9	malate synthase DAL7
Mdh2	YOL126C		PNEG_03479	T552_02993	T551_02287			1.1.1.37	malate dehydrogenase MDH2
Mdh3	YDL078C		PNEG_02625	T552_00017	T551_02791			1.1.1.37	malate dehydrogenase MDH3
Fermentation
Adh1	YOL086C	SPCC13B11.01						1.1.1.190/1.1.1.1	ADC1 alcohol dehydrogenase ADH1
Adh2	YMR303C							1.1.1.190/1.1.1.1	ADR2 alcohol dehydrogenase ADH2
Adh3	YMR083W							1.1.1.190/1.1.1.1	alcohol dehydrogenase ADH3
Adh4	YGL256W							1.1.1.190/1.1.1.1	alcohol dehydrogenase ADH4 ZRG5 NRC465
Adh5	YBR145W							1.1.1.190 /1.1.1.1	alcohol dehydrogenase ADH5
Ald3	YMR169C/YMR170C	SPAC922.07c						1.2.1.3/1.2.1.5	aldehyde dehydrogenase (NAD(+)
Ald4	YOR374W	SPAC9E9.09c						1.2.1.5/1.2.1.3	aldehyde dehydrogenase (NADP(+)) ALDH2 ALD7
Ald5	YER073W							1.2.1.3/1.2.1.5	aldehyde dehydrogenase (NAD(P)(+)) ALD5
Ald6	YPL061W							1.2.1.3/1.2.1.4	aldehyde dehydrogenase (NADP(+)) ALD1 ALD6
Glk1	YCL040W	SPAC4F8.07c						2.7.1.2/2.7.1.1	HOR3 glucokinase
Ymr099c	YMR099C							5.1.3.15	glucose-6-phosphate 1-epimerase
Gal10	YBR019C	SPBPB2B2.12c						5.1.3.3/5.1.3.2	bifunctional UDP-glucose 4-epimerase/aldose 1-epimerase
Pdc1	YLR044C	SPAC3G9.11c						4.1.1.1/4.1.1.74/4.1.1.72	indolepyruvate decarboxylase 1, pyruvate decarboxylase
Pdc5	YLR134W	SPAC3G9.11c						4.1.1.1/4.1.1.74/4.1.1.72	indolepyruvate decarboxylase 5, pyruvate decarboxylase
Pdc6	YGR087C	SPAC3G9.11c						4.1.1.1/4.1.1.74/4.1.1.72	indolepyruvate decarboxylase 6, pyruvate decarboxylase
Glycogen metabolism
Glycogen synthesis
Ugp1	YKL035W	SPCC1322.04	PNEG_02435	T552_02780	T551_00623	ECU03_0280	Eint_030170	2.7.7.9	UDP-glucose pyrophosphorylase (UGPase)
Glg1	YKR058W		PNEG_01193	T552_00090	T551_00240			2.4.1.186	glycogenin glucosyltransferase GLG1
Glg2	YJL137C							2.4.1.186	glycogenin glucosyltransferase GLG2
Gsy1	YFR015C		PNEG_03440	T552_03407	T551_03100			2.4.1.11	glycogen (starch) synthase GSY1
Gsy2	YLR258W							2.4.1.11	glycogen (starch) synthase GSY2
Glc3	YEL011W		PNEG_00965	T552_00723	T551_01508			2.4.1.18	GHA1 1,4-alpha-glucan branching enzyme
Glycogen degradation
Gph1	YPR160W		PNEG_02627	T552_00019	T551_02793			2.4.1.1	Glycogen phosphorylase required for the mobilization of glycogen
Sga1	YIL099W	SPBC14C8.05c						3.2.1.3	glucan 1,4-alpha-glucosidase
Gdb1	YPR184W		PNEG_00495	T552_00360	T551_00727			2.4.1.25	bifunctional 4-alpha-glucanotransferase/amylo-alpha-1,6-glucosidase, Glycogen debranching
Regulators
Msn2	YMR037C	SPAC3H1.11						n/a	stress-responsive transcriptional activator MSN2
Msn4	YKL062W	SPAC3H1.11						n/a	stress-responsive transcriptional activator MSN4
Snf1	YDR477W	SPCC74.03c	PNEG_01854 PNEG_00488	T552_02040 T552_00367	T551_02061 T551_00734	ECU07_0360, ECU08_1480	Eint_030870, Eint_081450	n/a	AMP-activated serine/threonine-protein kinase catalytic subunit
Mig1	YGL035C	SPBC1D7.02c				ECU03_0980	Eint_080490	n/a	Transcription factor involved in glucose repression
Mig2	YGL209W	SPBP4H10.09				ECU08_0560	Eint_080490	n/a	Zinc finger transcriptional repressor; cooperates with Mig1p in glucose-induced gene repression
Pho85	YPL031C	SPCC16C4.11	PNEG_01380 PNEG_00359	T552_01105 T552_00498	T551_03407 T551_01094	ECU08_1920 ECU08_0230	Eint_081890 Eint_080150	n/a	phoU LDB15 cyclin-dependent serine/threonine-protein kinase PHO85
Pho80	YOL001W		PNEG_00519	T552_00337	T551_00702			n/a	Cyclin
Pho4	YFR034C							n/a	phoD phosphate-sensing transcription factor PHO4
Hap2	YGL237C	SPBC725.11c	PNEG_02820	T552_01638	T551_01450	ECU03_1510	Eint_031430	n/a	Subunit of the Hap2p/3p/4p/5p CCAAT-binding complex
Trehalose metabolism
Tps1	YBR126C	SPAC328.03	PNEG_03259	T552_02121	T551_01584	ECU01_0800	Eint_010700	2.4.1.15	alpha,alpha-trehalose-phosphate synthase (UDP-forming) TPS1
Tps2	YDR074W	SPAC19G12.15c	PNEG_03243	T552_02138	T551_02371			3.1.3.12/2.4.1.15	trehalose-phosphatase TPS2
Tps3	YMR261C	SPACUNK4.16c						2.4.1.15/3.1.3.12	Regulatory subunit of trehalose-6-phosphate synthase/phosphatase
Tsl1	YML100W	SPAC22F8.05	PNEG_00914	T552_00772	T551_01349			2.4.1.15/3.1.3.12	Large subunit of trehalose 6-phosphate synthase/phosphatase complex
Nth1	YDR001C	SPBC660.07	PNEG_01833	T552_03120	T551_02597	ECU02_1370	Eint_021330	3.2.1.28	alpha,alpha-trehalase NTH1, degrades trehalose
Nth2	YBR001C	SPBC660.07						3.2.1.28	alpha,alpha-trehalase NTH2
Ath1	YPR026W							3.2.1.28	alpha,alpha-trehalase ATH1, required for utilization of extracellular trehalose
Galactose metabolism
Mel1		SPAC869.07c						3.2.1.22	alpha-galactosidase, melibiase
Gal2	YLR081W	SPCC548.06c				ECU07_1100	Eint_071060	n/a	Galactose permease
Gal1	YBR020W	SPCC1235.13						2.7.1.6	galactokinase
Gal7	YBR018C	SPCC1235.14						2.7.7.12	UDP-glucose:hexose-1-phosphate uridylyltransferase
Gal10	YBR019C	SPBC4B4.08						5.1.3.2/5.1.3.3	UDP-glucose 4-epimerase/aldose 1-epimerase Gal10
Gal4	YPL248C	SPCC548.07c						n/a	GAL81 galactose-responsive transcription factor GAL4
Gal80	YML051W	SPBPB2B2.12c						n/a	Transcriptional regulator involved in the repression of GAL genes
Gal3	YDR009W	SPBPB2B2.13						2.7.1.6	transcriptional regulator GAL3
Fructose and mannose metabolism
Hxk1	YFR053C	SPAC24H6.04	PNEG_02374	T552_02926	T551_01704	ECU11_1540	Eint_111430	2.7.1.1	hexokinase 1
Hxk2	YGL253W	SPAC24H6.04						2.7.1.1	hexokinase 2
Sor2	YDL246C	SPBC1773.05c						1.1.1.14	L-iditol 2-dehydrogenase
Dsf1	YEL070W							1.1.1.67	mannitol 2-dehydrogenase
Glk1/Hor3	YCL040W	SPAC4F8.07c	PNEG_02374	T552_02926	T551_01704	ECU11_1540	Eint_111430	2.7.1.2/2.7.1.1	glucokinase, hexokinase HOR3
Pmi40	YER003C	SPBC2G2.16	PNEG_00035	T552_01350	T551_03552			5.3.1.8	mannose-6-phosphate isomerase
Sec53/Alg4	YFL045C	SPAC1556.07	PNEG_01091	T552_00600	T551_00834	ECU05_0260	Eint_051620	5.4.2.8	phosphomannomutase
Psa1/Mpg1	YDL055C	SPCC1906.01	PNEG_01701	T552_03251	T551_02665	ECU11_0690	Eint_110560	2.7.7.13	mannose-1-phosphate guanylyltransferase
Fbp26	YJL155C	SPAC732.02c	PNEG_01331	T552_03500	T551_03187			2.7.1.105/3.1.3.46	6-phosphofructo-2-kinase / fructose-2,6-bisphosphatase
Pfk26	YIL107C	SPAPB17E12.14c						2.7.1.105	6-phosphofructo-2-kinase
Aad3	YCR107W							1.1.1.-	Aad3p
Hoc1			PNEG_01789	T552_03164	T551_02556			2.4.1.-	alpha-1,6-mannosyltransferase subunit (Hoc1)
Starch and sucrose metabolism
Suc2	YIL162W	SPAC8E11.01c						3.2.1.26	beta-fructofuranosidase
Glk1/Hor3	YCL040W	SPAC4F8.07c	PNEG_02374	T552_02926	T551_01704	ECU11_1540	Eint_111430	2.7.1.2/2.7.1.1	glucokinase, hexokinase HOR3
Mal32	YBR299W	SPBC1683.07						3.2.1.20	alpha-glucosidase
Exg2	YDR261C	SPAC12B10.11						3.2.1.58	glucan 1,3-beta-glucosidase
−	YHL012W	SPCC794.10	PNEG_02435	T552_02780	T551_00623	ECU03_0280	Eint_030170	2.7.7.9	UTP--glucose-1-phosphate uridylyltransferase
*While there is a report of replacement of FBP emzyme activity by inositol monophosphatase (Stec et al., 2000), inositol monophosphatase is also absent in all Pneumocystis species.
