# Supplementary material for: Genome analysis of three Pneumocystis species reveals adaptation mechanisms to life exclusively in mammalian hosts
Source: Nat Commun. 2016 Feb 22;7:10740. doi: 10.1038/ncomms10740 (PMC4764891; doi:10.1038/ncomms10740)
Supplement: Supplementary Data 12 — Pneumocystis genes involved in lipid metabolism. [file ncomms10740-s13.xlsx]

## Sheet: Supplementary Data 12
Supplementary Data 12. Pneumocystis genes involved in lipid metabolism.
	S. cerevisiae	S. pombe	P. murina	P. carinii	P. jirovecii	E. intestinalis	E. cuniculi	Function
Fatty acid biosynthesis1
In cytosol
Acc1	YNR016C	SPAC56E4.04c	PNEG_02952	T552_02281	T551_01306			acetyl-CoA carboxylase ACC1 MTR7 ABP2 FAS3 [EC:6.4.1.2 6.3.4.14]
Fas1	YKL182W	SPAC926.09c						tetrafunctional fatty acid synthase subunit FAS1
Fas2	YPL231W	SPAC4A8.11c						trifunctional fatty acid synthase subunit FAS2
In mitochondrion
Hfa1	YMR207C	SPAC56E4.04c	PNEG_02952	T552_02281	T551_01306			acetyl-CoA carboxylase HFA1 [EC:6.4.1.2 6.3.4.14]
Etr1/Mrf1	YBR026C	SPAC26F1.04c	PNEG_00340	T552_00517	T551_01113			mitochondrial trans-2-enoyl-CoA reductase [EC:1.3.1.38]
Htd2/Rmd12	YHR067W	SPBC1105.15c	PNEG_01302	T552_03471	T551_00031			3-hydroxyacylthioester dehydratase
Acp1	YKL192C	SPAC4H3.09	PNEG_03232	T552_02149	T551_02360			acyl-carrier protein
Oar1	YKL055C	SPAC3G9.02	PNEG_04248	T552_00550	T551_03142			3-oxoacyl-[acyl-carrier-protein] reductase (NADPH)
Cem1	YER061C	SPBC887.13c	PNEG_00216	T552_01170	T551_02890			fatty acid synthase CEM1
Ppt2	YPL148C		PNEG_02426	T552_02789	T551_00614			phosphopantetheine protein transferase
Mct1	YOR221C	SPAC11G7.05c	PNEG_02499	T552_02715				[acyl-carrier-protein] S-malonyltransferase
In endoplasmic reticulum
Elo1	YJL196C	SPAC1639.01c	PNEG_01492	T552_00994	T551_00456			Elongase I, medium-chain acyl elongase
Elo2/Fen1	YCR034W	SPAC1B2.03c						fatty acid elongase ELO2 VBM2 GNS1 FEN1
Elo3/Sur4	YLR372W	SPAC1B2.03c						fatty acid elongase ELO3 APA1 SRE1 SUR4 VBM1
Ole1	YGL055W	SPCC1281.06c	PNEG_01960	T552_01937	T551_01953			stearoyl-CoA 9-desaturase MDM2
Tsc13	YDL015C	SPBC646.07c	PNEG_01330	T552_03499	T551_03186			trans-2-enoyl-CoA reductase (NADPH) TSC13
Ifa38	YBR159W	YBR159W	PNEG_00887	T552_00797	T551_01378	Eint_081150	ECU08_1150	ketoreductase
Phs1	YJL097W	SPBC19C2.15c	PNEG_01578	T552_00910	T551_00085	Eint_051490	ECU05_1430	enoyl-CoA hydratase PHS1
Fatty acids uptake and oxidation1,2
Transport factors
Ant1	YPR128C							Peroxisomal adenine nucleotide transporter
Pxa1/Pat2	YPL147W					Eint_101180	ECU10_1230	Peroxisomal ABC transporter LPI1 PAL1 PAT2 SSH2
Pxa2/Pat1	YKL188C					Eint_060200	ECU04_0480	Peroxisomal ABC transporter
Crc1	YOR100c	SPBC29A3.11c	PNEG_02336	T552_02891	T551_01738			carnitine/acylcarnitine carrier
Sfc1/Acr1	YJR095w							succinate/fumarate antiporter
Agp2	YBR132c							carnitine carrier
Fat3	YKL187C							Fatty acid transporter 3
Peroxisomal protein import factors
Pex3/Pas3	YDR329c	SPAC29A4.14c						peroxisomal protein targeting
Pex5/Pas10	YDR244w	SPBC725.07						PTS1 peroxisomal targeting signal receptor
Pex7/Pas7/Peb1	YDR142c	SPAC17D4.01						PTS2 peroxisomal targeting signal receptor
Pex11/Pmp24/27	YOL147C	SPBC582.09						peroxisome proliferation and free fatty acid transport
Pex14	YGL153w	SPBC13G1.03c						peroxisomal targeting
Pex17/Pas9	YNL214w							peroxisomal targeting
Pex19/Pas12	YDL065c	SPAC17C9.14						peroxisomal targeting
Enzymes involved in fatty acid activation and import
Acb1	YGR037c	SPBC1539.06	PNEG_00011	T552_01373	T551_03525			acyl-CoA binding protein
Fat1	YBR041W		PNEG_02328	T552_02883	T551_01746			very long-chain fatty acyl-CoA ligase
Faa1	YOR317W	SPBP4H10.11c	PNEG_01970	T552_01927	T551_01943	Eint_100850	ECU10_0890	long-chain fatty acid-CoA ligase FAA1
Faa2/Fam1	YER015W							medium-chain fatty acid-CoA ligase
Faa3	YIL009W	SPBP4H10.11c						long-chain fatty acid-CoA ligase FAA3
Faa4	YMR246W	SPBP4H10.11c						long-chain fatty acid-CoA ligase FAA4
Ypk1	YKL126W	SPCC24B10.07	PNEG_03575	T552_03089	T551_02242	Eint_011250	ECU07_0520	Serine/threonine protein kinase
Enzymes involved in beta-oxidation
Fox1/Pox1	YGL205W							acyl-CoA oxidase
Fox2	YKR009C	SPAC4H3.08				Eint_081150	ECU08_1150	bifunctional hydroxyacyl-CoA dehydrogenase/enoyl-CoA hydratase FOX2 POX2
Fox3/Pot1	YIL160C					Eint_060870	ECU06_0940	acetyl-CoA C-acyltransferase FOX3 POX3
Dci1	YOR180C							putative dodecenoyl-CoA isomerase DCI1
Eci1	YLR284C							dodecenoyl-CoA isomerase
Sps19/Spx19	YNL202w	SPAC922.06						2,4-dienoyl-CoA reductase
Tes1/Pte1	YJR019C					Eint_051580	ECU05_1520	acyl-coenzyme A thioesterase 1/2/4 [EC:3.1.2.2]
Ergosterol and cholesterol biosynthesis3,4
Erg10	YPL028W	SPBC215.09C	PNEG_00428	T552_00427	T551_03362	Eint_060870	ECU06_0940	Acetoacetyl-CoA thiolase
Erg13	YML126C	SPAC4F8.14C	PNEG_03342	T552_03314	T551_02423	Eint_100450	ECU10_0510	Hydroxymethylglutaryl-coenzyme A synthase
Hmg1/2	YML075C,YLR450W	SPCC162.09C	PNEG_02436	T552_02779	T551_00624	Eint_101690	ECU10_1720	Hydroxymethylglutaryl-coenzyme A reductase
Erg12	YMR208W	SPAC13G6.11C	PNEG_02058	T552_01845	T551_01862	Eint_091800	ECU09_1780	Mevalonate kinase
Erg8	YMR220W	SPAC343.01C	PNEG_03504	T552_03019	T551_02171			Phosphomevalonate kinase
Mvd1	YNR043W	SPAC24C9.03	PNEG_01566	T552_00921	T551_00096	Eint_060410	ECU06_0490	Diphosphomevalonate decarboxylase
Idi1	YPL117C	SPBC106.15	PNEG_02168	T552_02536	T551_01266	Eint_020150	ECU02_0230	Isopentenyl diphosphate isomerase
Erg20	YJL167W	SPAC6F12.13C, SPBC36.06C	PNEG_02452	T552_02763	T551_00641	Eint_111710	ECU11_1810	Farnesyl pyrophosphate synthetase
Erg9	YHR190W	SPBC646.05C	PNEG_00587	T552_02400	T551_00966			Squalene synthetase
Erg1	YGR175C	SPBC713.12	PNEG_01766	T552_03187	T551_02730			Squalene epoxidase
Erg7	YHR072W	SPAC4G9.21C	PNEG_01548	T552_00939	T551_00115			Oxidosqualene:lanosterol cyclase/lanosterol synthase
Erg11	YHR007C	SPAC13A11.02C	PNEG_01069	T552_00621	T551_00811			Cytochrome P450 lanosterol 14a-demethylase
Erg24	YNL280C	SPBC16G5.18	PNEG_01240	T552_00137	T551_00286			Sterol C-14 reductase
Erg25	YGR060W	SPAC630.08C	PNEG_02517	T552_02697	T551_03426			C-4 methyl sterol oxidase
Erg26	YGL001C	SPBC3F6.02c	PNEG_00128	T552_01258	T551_03488			C-3 sterol dehydrogenase
Erg27	YLR100W	SPBC1709.07	PNEG_02999	T552_03433	T551_02765			3-keto-steroid reductase
Erg6	YML008C	SPBC16E9.05	PNEG_01786	T552_03167	T551_02553	Eint_091190	ECU09_1500	C-24 sterol methyltransferase
Erg2	YMR202W	SPAC20G8.07C	PNEG_00937	T552_00750	T551_02444			C-8 sterol isomerase
Erg3	YLR056W	SPAC1687.16C			T551_02491			C-5 sterol desaturase
Erg5	YMR015C	SPAC19A8.04						Cytochrome P450 involved in C-22 denaturation/sterol C22 desaturase
Erg4	YGL012W	SPAC20G4.07C	PNEG_03536	T552_03050	T551_02205			C-24 reductase
Dhcr7					T551_02461			7-dehydrocholesterol reductase
Aus1	YOR011W	SPAPB24D3.09c						sterol transporter
Pdr5	YOR153W	SPCC18B5.01c						sterol transporter
Pdr11	YIL013C							sterol transporter
Pdr18	YNR070W							sterol transporter
Pdr10	YOR328W							sterol transporter
Pdr15	YDR406W							sterol transporter
Snq2	YDR011W							sterol transporter
Pdr12	YPL058C							sterol transporter
Phospholipid metabolism5
Phosphatidic acid (PA) synthesis
Sct1/Gat2	YBL011W	SPBC1718.04	PNEG_01700	T552_03252	T551_02664			glycerol-3-phosphate O-acyltransferase/dihydroxyacetone phosphate acyltransferase [EC:2.3.1.15 2.3.1.42]
Gpt2/Gat1	YKR067W	SPBC1718.04	PNEG_01700	T552_03252	T551_02664		ECU10_0310	Glycerol-3-Phosphate acylTransferase
Ayr1/Gbg1	YIL124W	SPAC23D3.11	PNEG_02009	T552_01890	T551_00861	Eint_100500	ECU10_0560	1-acylglycerone phosphate reductase [EC:1.1.1.101]
Slc1	YDL052C	SPAC1851.02	PNEG_02798	T552_01660	T551_01487	Eint_100260	ECU10_0310	lysophosphatidate acyltransferase [EC:2.3.1.51]
Ale1/lca1/Slc4	YOR175C	SPBC16A3.10	PNEG_02903	T552_02328	T551_03167	Eint_051520	ECU05_1460	lysophospholipid acyltransferase LCA1 SLC4 LPT1
Loa1	YPR139C	SPAC1783.02c	PNEG_01755	T552_03198	T551_02718			lysophosphatidic acid acyltransferase LOA1 VPS66
Glycerol metabolism
Gpd1	YDL022W	SPAC23D3.04c				Eint_050240	ECU05_0270	NAD-dependent glycerol-3-phosphate dehydrogenase
Gpd2	YOL059W	SPBC215.05				Eint_050240	ECU05_0270	NAD-dependent glycerol 3-phosphate dehydrogenase
Gpp1/Rhr2	YIL053W							glycerol-1-phosphatase
Gpp2/Hor2	YER062C							glycerol-1-phosphatase
Gut1	YHL032C		PNEG_03356	T552_03327	T551_02411			glycerol kinase [EC:2.7.1.30]
Gut2	YIL155C	SPCC1223.03c	PNEG_03324	T552_02058	T551_01647			glycerol-3-phosphate dehydrogenase [EC:1.1.5.3]
Tpi1	YDR050C	SPCC24B10.21	PNEG_02530	T552_02685	T551_00189	Eint_110100	ECU11_0230	triosephosphate isomerase
Gld1		SPAC13F5.03c						mitochondrial glycerol dehydrogenase Gld1
Dak1	YML070W	SPAC22A12.11						dihydroxyacetone kinase [EC:2.7.1.29]
Dak2	YFL053W	SPAC977.16c						dihydroxyactetone kinase [EC 2.7.1.29]
Yju3	YKL094W	SPCC5E4.05c						Monoglyceride lipase (MGL)
Glycerolipids (triacylglycerol or TG and monoacylglycerol or MG) synthesis
Tda10	YGR205W	SPAC630.09c						D-glycerate 3-kinase [EC:2.7.1.31]
Ald5	YER073W	SPAC9E9.09c						aldehyde dehydrogenase (NAD+) [EC:1.2.1.3]
Adh7	YCR105W							alcohol dehydrogenase (NADP+) [EC:1.1.1.2]
Gcy1	YOR120W	SPBC8E4.04	PNEG_04328	T552_04192	T551_01711	Eint_010880	ECU01_0970	glycerol 2-dehydrogenase (NADP+) [EC:1.1.1.156]
Dak2	YFL053W	SPAC22A12.11/SPAC977.16c						dihydroxyacetone kinase [EC:2.7.1.29]
Gpp1/Rhr2	YIL053W							glycerol-1-phosphatase RHR2 (EC:3.1.3.21)
Gpp2/Hor2	YER062C							glycerol 3-phosphatase 2 [EC:3.1.3.21]
Pah1/Smp2	YMR165C	SPAC1952.13	PNEG_00866	T552_00817	T551_01398	Eint_020120	ECU02_0200	phosphatidate phosphatase PAH1 SMP2 [EC:3.1.3.4]
Dpp1/Zrg1	YDR284C	SPBC409.18				Eint_101390	ECU10_1440	diacylglycerol diphosphate phosphatase/phosphatidate phosphatase [EC:3.1.3.81 3.1.3.4]
Lpp1	YDR503C					Eint_101390	ECU10_1440	Lipid phosphate phosphatase
App1	YNL094W	SPBC29B5.04c						phosphatidate phosphatase APP1
Dgk1/Hsd1	YOR311C	SPBC3D6.05	PNEG_00677	T552_01541	T551_01040			diacylglycerol kinase (CTP dependent) [EC:2.7.1.174]
Lro1	YNR008W	SPBC776.14	PNEG_03282	T552_02099	T551_01605			phospholipid:diacylglycerol acyltransferase [EC:2.3.1.158]
Dga1	YOR245C	SPCC1235.15						2-acylglycerol O-acyltransferase 2 [EC:2.3.1.22]
Are1/Sat2	YCR048W	SPCP1E11.05c				Eint_100250	ECU10_0300	Acyl-CoA:sterol acyltransferase SAT2
Are2/Sat1	YNR019W	SPAC13G7.05				Eint_100250	ECU10_0300	Acyl-CoA:sterol acyltransferase SAT1
Cardiolipin (CL) synthesis
Cds1/Cdg1	YBR029C	SPBC13A2.03	PNEG_02619	T552_00011	T551_02784	Eint_051310	ECU05_1250	phosphatidate cytidylyltransferase [EC:2.7.7.41]
Tam41/Mmp37	YGR046W	SPBC1A4.06c	PNEG_00632	T552_01582	T551_01014			Mitochondrial phosphatidate cytidylyltransferase (CDP-DAG synthase)
Pgs1/Pel1	YCL004W	SPBP18G5.02	PNEG_00700	T552_01520	T551_00941	Eint_110720	ECU11_0850	CDP-diacylglycerol--glycerol-3-phosphate 3-phosphatidyltransferase
Gep4	YHR100C	SPCC645.02	PNEG_01599	T552_04092	T551_00064			Mitochondrial phosphatidylglycerophosphatase GEP4 [EC:3.1.3.27]
Crd1	YDL142C	SPAC22A12.08c	PNEG_01144	T552_01808	T551_02480			cardiolipin synthase CLS1
Cld1	YGR110W	SPAC6G10.03c						cardiolipin-specific phospholipase [EC:3.1.1.-]
Taz1	YPR140W		PNEG_02950	T552_02283	T551_01304			monolysocardiolipin acyltransferase [EC:2.3.1.-]
Phosphatidylinositol (PI) synthesis
Pis1	YPR113W	SPAC1D4.08	PNEG_00645	T552_01570	T551_01026	Eint_010910	ECU01_1000	CDP-diacylglycerol--inositol 3-phosphatidyltransferase [EC:2.7.8.11]
Inm1	YHR046C							Inositol monophosphatase
Inm2	YDR287W							Inositol monophosphatase
Ino1	YJL153C							inositol-3-phosphate synthase INO1 APR1
Itr1	YDR497C	SPAC20G8.03/ SPAC4F8.15						myo-inositol transporter ITR1
Itr2	YOL103W	SPAC20G8.03/ SPAC4F8.15						myo-inositol transporter ITR2 HRB612
Phosphatidylcholine (PC) synthesis
Cho1	YER026C	SPCC1442.12	PNEG_00256	T552_01132	T551_02929			CDP-diacylglycerol-serine O-phosphatidyltransferase PSS1
Psd1	YNL169C	SPBC16E9.18	PNEG_00603	T552_02384	T551_00982			phosphatidylserine decarboxylase 1
Psd2	YGR170W	SPAC31G5.15						phosphatidylserine decarboxylase 2
Cho2	YGR157W	SPBC26H8.03						PEM1 phosphatidylethanolamine N-methyltransferase
Opi3	YJR073C	SPBC337.16						bifunctional phosphatidyl-N-methylethanolamine N-methyltransferase/phosphatidyl-N-dimethylethanolamine N-methyltransferase
Ept1	YHR123W	SPAC22A12.10				Eint_110480	ECU11_0620	bifunctional diacylglycerol cholinephosphotransferase/ethanolaminephosphotransferase
Ect1	YGR007W	SPAC15E1.05c				Eint_110740	ECU11_0870	ethanolamine-phosphate cytidylyltransferase MUQ1
Eki1	YDR147W	SPAC13G7.12c				Eint_030030		bifunctional choline kinase/ethanolamine kinase EKI1
Hnm1	YGL077C	SPCC794.03						Plasma membrane transporter for choline, ethanolamine, and carnitine CTR1
Cpt1	YNL130C	SPAC22A12.10				Eint_110480	ECU11_0620	diacylglycerol cholinephosphotransferase
Pct1	YGR202C	SPCC1827.02c				Eint_101560	ECU10_1590	choline-phosphate cytidylyltransferase BSR2 CCT1
Cki1	YLR133W	PAC13G7.12c						bifunctional choline kinase/ethanolamine kinase CKI1
Gde1	YPL110C	SPAPB1E7.05	PNEG_00744	T552_01475	T551_03024	Eint_011320	ECU01_1380	glycerophosphodiester phosphodiesterase [EC:3.1.4.46]
Gpd1/Dar1	YDL022W	SPAC23D3.04c, SPBC215.05				Eint_050240	ECU05_0270	glycerol-3-phosphate dehydrogenase (NAD+) HOR1, OSG1, OSR5 [EC:1.1.1.8]
Glycerol and phospholipid transport
Sec14	YMR079W	SPAC3H8.10	PNEG_00228	T552_01158	T551_02902			Phosphatidylinositol/phosphatidylcholine transfer protein
Sfh1	YKL091C	SPAC3H8.10	PNEG_00228	T552_01158	T551_02902			Putative phosphatidylinositol/phosphatidylcholine transfer protein, localizes to the nucleus
Sfh2/Csr1	YLR380W	SPBC365.01	PNEG_03059	T552_00218	T551_03469			Phosphatidylinositol transfer protein
Sfh3/Pdr16	YNL231C	SPCC23B6.04c						Phosphatidylinositol transfer protein
Sfh4/Pdr17	YNL264C	SPCC23B6.04c						Phosphatidylinositol transfer protein
Sfh5	YJL145W							Non-classical phosphatidylinositol transfer protein
Ybt1	YLL048C	SPBC359.05	PNEG_00698	T552_01138	T551_02020	Eint_030130	ECU10_1230	Bile acid transporter, BAT1 (in vacuoles)
Npc2	YDL046W	SPAPB8E5.04c	PNEG_01984	T552_01913	T551_01929			phosphatidylinositol/phosphatidylglycerol transfer protein
Git1	YCR098C	SPBC1271.09	PNEG_00973	T552_04079	T551_01518			mediates uptake of glycerophosphoinositol and glycerophosphocholine as sources of the nutrients inositol and phosphate
Drs2	YAL026C	SPBC887.12	PNEG_00217	T552_01169	T551_02891	Eint_060860	ECU06_0930	Trans-golgi network aminophospholipid translocase P4-type ATPase (flippase)
Neo1	YIL048W	SPAC6C3.06c	PNEG_02523	T552_02691	T551_03420	Eint_091250	ECU09_1440	Putative aminophospholipid translocase P4-type ATPase (flippase)
Dnf1	YER166W	SPAC4F10.16c	PNEG_00572	T552_02414	T551_03393	Eint_091250	ECU06_0930	aminophospholipid-translocating P4-type ATPase
Dnf2	YDR093W	SPAC24B11.12c	PNEG_00572	T552_02414	T551_03393	Eint_060860	ECU06_0930	aminophospholipid-translocating P4-type ATPase
Dnf3	YMR162C	SPAC821.13c	PNEG_00217	T552_01169	T551_02891	Eint_060860	ECU09_1440	aminophospholipid-translocating P4-type ATPase
Stl1	YDR536W	SPCC548.06c						Glycerol proton symporter of the plasma membrane
Gup1	YGL084C	SPAC24H6.01c	PNEG_04002	T552_02937	T551_01693			Plasma membrane protein involved in remodeling GPI anchors; involved in glycerol transport
Gup2	YPL189W						ECU09_1530	Probable membrane protein; possible role in proton symport of glycerol
Fps1	YLL043W	SPAC977.17	PNEG_02398	T552_02951	T551_05060			Aquaglyceroporin, plasma membrane channel
Sphingolipid synthesis6
Lcb1	YMR296C	SPBC18E5.02c	PNEG_00498	T552_00357	T551_00723	Eint_020800	ECU02_0860	serine C-palmitoyltransferase LCB1 TSC2 END8
Lcb2	YDR062W	SPAC21E11.08	PNEG_02547	T552_02668	T551_00206	Eint_050750	ECU05_0730	serine C-palmitoyltransferase LCB2 TSC1 SCS1
Tsc10	YBR265W	SPCC1450.15	PNEG_01123	T552_01829	T551_02129	Eint_110950	ECU11_1070	3-ketosphinganine reductase
Lac1	YKL008C	SPAC1A6.09c	PNEG_02048	T552_01854	T551_01871			sphingosine N-acyltransferase LAC1 DGT1
Lag1	YHL003C	SPBC3E7.15c						sphingosine N-acyltransferase LAG1
Lip1	YMR298W							sphingosine N-acyltransferase subunit LIP1
Sur2	YDR297W	SPBC887.15c	PNEG_02549					sphingosine hydroxylase SYR2
Scs7	YMR272C	SPAC19G12.08	PNEG_03400	T552_03353	T551_03055			fatty acid alpha-hydroxylase FAH1
Aur1	YKL004W	SPAC3H8.06	PNEG_02983	T552_02251	T551_00926			inositol phosphorylceramide synthase
Kei1	YDR367W	SPAC26H5.13c	PNEG_02745	T552_01712	T551_00584			Component of inositol phosphorylceramide (IPC) synthase
Csg1/Sur1	YPL057C	SPCC4F11.04c	PNEG_01015	T552_00676	T551_01558			mannosylinositol phosphorylceramide synthase catalytic subunit SUR1, LPE15, CSG1 or BCL21
Csg2	YBR036C							mannosylinositol phosphorylceramide synthase regulatory subunit CLS2
Csh1	YBR161W	SPCC4F11.04c	PNEG_01015	T552_00676	T551_01558			Mannosylinositol phosphorylceramide (MIPC) synthase
Ipt1	YDR072C							inositolphosphotransferase MIC2 SYR4 or KTI6
Ncr1	YPL006W	SPBC3B9.15c						Vacuolar sphingolipid transporter
Ethanolamine-1-P synthesis6
Lcb3	YJL134W	SPAC823.11						sphinganine kinase LCB3 LBP1 YSR2
Lcb4	YOR171C	SPAC4A8.07c						sphinganine kinase LCB4
Lcb5	YLR260W	SPAC4A8.07c						sphinganine kinase LCB5
Ysr3	YKR053C	SPAC823.11						sphinganine kinase YSR3 LBP2
Dpl1	YDR294C							sphinganine-1-phosphate aldolase DPL1 BST1
Ether lipid metabolism
Tgl4/Stc1	YKR089C	SPAC1A6.05c	PNEG_02696	T552_01759	T551_00532			TAG lipase / steryl ester hydrolase / phospholipase A2 / LPA acyltransferase [EC:3.1.1.3 3.1.1.13 3.1.1.4 2.3.1.51]
Pac1	YOR269W		PNEG_02994	T552_03428	T551_02770		ECU08_1250	platelet-activating factor acetylhydrolase IB subunit alpha
Slc4/Ale1/lca1/lpt1	YOR175C	SPBC16A3.10	PNEG_02903	T552_02328	T551_03167	Eint_051520	ECU05_1460	lysophospholipid acyltransferase [EC:2.3.1.51 2.3.1.23 2.3.1.-]
Ayr1/Gbg1	YIL124W	SPAC23D3.11					ECU10_0560	1-acylglycerone phosphate reductase [EC:1.1.1.101]
Cpt1	YNL130C	SPAC22A12.10					ECU11_0620	diacylglycerol cholinephosphotransferase [EC:2.7.8.2]
Ept1	YHR123W	SPAC22A12.10				Eint_110480	ECU11_0620	ethanolaminephosphotransferase [EC:2.7.8.1]
Lipid degradation
Nte1	YML059C	SPCC4B3.04c				Eint_050050	ECU05_0070	lysophospholipid hydrolase [EC:3.1.1.5]
Pgc1	YPL206C	SPAC4D7.02c						phosphatidylglycerol phospholipase C [EC:3.1.4.-]
Spo14	YKR031C	SPAC2F7.16c	PNEG_01893	T552_02001	T551_02101	Eint_111060	ECU11_1180	phospholipase D PLD1
Plc1	YPL268W	SPAC22F8.11	PNEG_00067	T552_01318	T551_03582			phosphatidylinositol phospholipase C
Isc1	YER019W	SPBC32F12.01c	PNEG_02365	T552_04191	T551_01712			inositol phosphosphingolipid phospholipase
Gde1	YPL110C	SPAPB1E7.05	PNEG_00744	T552_01475	T551_03024	Eint_011320	ECU01_1380	Glycerophosphocholine (GroPCho) phosphodiesterase; hydrolyzes GroPCho to choline and glycerolphosphate
Lpl1	YOR059C	SPAC4A8.10	PNEG_01341	T552_03510	T551_03197			Phospholipase
Rog1	YGL144C	SPAC4A8.10	PNEG_01341	T552_03510	T551_03197			Lipase with specificity for monoacylglycerol
Bst1	YFL025C	SPAC824.02	PNEG_00974	T552_00715	T551_01519			GPI inositol-deacylase
Ypc1	YBR183W							phytoceramidase
Tgl1	YKL140W	SPCC1672.09						Steryl ester hydrolase YKL5
Tgl2	YDR058C		PNEG_00185	T552_01202	T551_00872 T551_02860			Triacylglycerol lipase that is localized to the mitochondria
Tgl3	YMR313C	SPCC1450.16c	PNEG_02696	T552_01759	T551_00532			Bifunctional triacylglycerol lipase and LPE acyltransferase
Tgl4	YKR089C	SPAC1A6.05c						Multifunctional lipase/hydrolase/phospholipase STC1
Tgl5	YOR081C	SPAC1A6.05c						Bifunctional triacylglycerol lipase and LPA acyltransferase STC2
Yeh1	YLL012W							Steryl ester hydrolase
Yeh2	YLR020C							Steryl ester hydrolase
Atg15/Aut5/Cvt17	YCR068W	SPAC23C4.16c	PNEG_01762	T552_03191	T551_02726	Eint_040600	ECU04_0660	lipase ATG15, AUT5, CVT17 [EC:3.1.1.3]
Yju3	YKL094W	SPCC5E4.05c						Monoglyceride lipase (MGL)
Ppe1	YHR075C	SPBP4H10.17c	PNEG_00445	T552_00410	T551_03379			carboxyl methyl esterase
References
1.Tehlivets et al., Biochim Biophys Acta 2007;1771:255-270.
2. Hiltunen et al., FEMS Microbiol Lett 2003;27:35-64.
3. Ferreira et al., Med Mycol 2005;43:S5313-5319.
4. Joffrion et al., FEMS Microbiol Lett 2010;311:1-9
5. Henry et al., Genetics 2012;190:317-349.
6. Dickson. J Lipid Res 2008;49:909-921.
