# Supplementary material for: Genome analysis of three Pneumocystis species reveals adaptation mechanisms to life exclusively in mammalian hosts
Source: Nat Commun. 2016 Feb 22;7:10740. doi: 10.1038/ncomms10740 (PMC4764891; doi:10.1038/ncomms10740)
Supplement: Supplementary Data 13 — Pneumocystis genes involved in cofactor metabolism. [file ncomms10740-s14.xlsx]

## Sheet: Supplementary Data 13
Supplementary Data 13. Pneumocystis genes involved in cofactor metabolism.
	S. cerevisiae	S. pombe	P. murina	P. carinii	P. jirovecii	C. albicans	C. immitis	T. deformans	A. fumigatus	E. intestinalis	E. cuniculi	Function
Vitamin B1 (thiamine) metabolism
Thi5/11/12/ 13	YFL058W, YJR156C, YNL332W, YDL244W	SPCC1223.02				CR_09290W_A	CIMG_09722		Afu5g02470			Protein involved in synthesis of the thiamine precursor
Thi20/21/22	YOL055C, YPL258C, YPR121W	SPBP8B7.18c				C2_03370W_A	CIMG_07892	TAPDE_002978	Afu2g10740			hydroxymethylpyrimidine phosphate kinase
Thi4	YGR144W	SPBC26H8.01				C3_05130C_A	CIMG_01115		Afu6g08360			Thiazole synthase
Thi6	YPL214C	SPAC23H4.10c				C3_02860W_A	CIMG_00798	TAPDE_001930	Afu2g08970			Thiamine-phosphate diphosphorylase and hydroxyethylthiazole kinase
Thi80	YOR143C	SPAC6F12.05c	PNEG_02615	T552_00007	T551_02780	C5_03840W_A	CIMG_05245	TAPDE_001246	Afu7g05410			Thiamine pyrophosphokinase
Thi9		SPAC9.10, SPCC794.03	PNEG_02197	T552_04167	T551_01296		CIMG_06478	TAPDE_003704	Afu5g02790			thiamine transmembrane transporter
Vitamin B6 (pyridoxal 5'-phosphate) salvage pathway
Bud16	YEL029C		PNEG_00175	T552_01212	T551_02850	C1_06210W_A	CIMG_04791		Afu1g02900			putative pyridoxal kinase BUD16
Pdx3	YBR035C		PNEG_03506	T552_03021	T551_02173	CR_04590C_A	CIMG_00702	TAPDE_003262	Afu5g10650			pyridoxamine-phosphate oxidase PDX3
Tpn1	YGL186C					C1_10610W_A	CIMG_05106	TAPDE_001144	Afu2g03000			Plasma membrane pyridoxine (vitamin B6) transporter
Vitamin H (biotin) metabolism
Bio2	YGR286C					CR_01930C_A	CIMG_01316	TAPDE_002807	Afu6g03670			biotin synthase
Bio3	YNR058W					CR_01920W_A	CIMG_03000	TAPDE_005163	Afu7g06840			adenosylmethionine-8-amino-7-oxononanoate transaminase
Bio4	YNR057C					CR_01910C_A	CIMG_01317	TAPDE_005163	Afu6g03660			dethiobiotin synthase
Vht1	YGR065C	SPAC1B3.16c, SPAC1B3.15c	PNEG_04261	T552_01425	T551_00351	CR_06660W_A, CR_06790C_A	CIMG_07332	TAPDE_004932	Afu6g01930			High affinity vitamin H transporter 1 (H+:biotin symporter)
S-adenosylmethionine biosynthesis
Sam1	YLR180W		PNEG_02129	T552_02499	T551_02018		CIMG_08970		Afu1g10630			ETH10 methionine adenosyltransferase SAM1
Sam2	YDR502C		PNEG_02129	T552_02499	T551_02018	C1_11450C_A	CIMG_08970		Afu1g10630			ETH2 methionine adenosyltransferase SAM2
Glutathione and thioredoxin biosynthesis
Gsh1	YJL101C	SPAC22F3.10c	PNEG_01286	T552_03454	T551_00047	C1_07880C_A	CIMG_00084	TAPDE_005230	Afu3g13900			glutamate--cysteine ligase
Gsh2	YOL049W		PNEG_03012	T552_00175	T551_02751	CR_08370W_A	CIMG_06002	TAPDE_002380	Afu5g06610			glutathione synthase
Dug1	YFR044C	SPBC1198.08	PNEG_01826	T552_03127	T551_02589	C5_04300C_A	CIMG_02104	TAPDE_004052	Afu3g05450			metallodipeptidase
Ecm38	YLR299W					C1_00550W_A	CIMG_05765	TAPDE_004342, TAPDE_001154	Afu7g04760, Afu4g13580	Eint_051290	ECU05_1240	CIS2 gamma-glutamyltransferase
Glr1	YPL091W					C5_01520C_A	CIMG_03087	TAPDE_003493	Afu1g15960			glutathione-disulfide reductase GLR1 LPG17
Gpx1	YKL026C	SPBC32F12.03c	PNEG_00023	T552_01362	T551_03538		CIMG_09619	TAPDE_002248	Afu3g12270	Eint_020370	ECU02_0440	glutathione peroxidase GPX1
Gpx2	YBR244W	SPBC32F12.03c	PNEG_00023	T552_01362	T551_03538		CIMG_09619	TAPDE_002248	Afu3g12270	Eint_020370	ECU02_0440	glutathione peroxidase GPX2 AMI1
Gtt1	YIR038C					C3_03600C_A	CIMG_02998	TAPDE_003538	Afu2g17300, Afu1g17010			bifunctional glutathione transferase/peroxidase
Gtt2	YLL060C						CIMG_00124	TAPDE_003686	Afu6g00760			glutathione transferase GTT2
Hyr1	YIR037W	SPBC32F12.03c	PNEG_00023	T552_01362	T551_03538	C6_00850W_A	CIMG_09619	TAPDE_002248	Afu3g12270			peroxiredoxin HYR1 GPX3 ORP1
Grx1	YCL035C	SPAC15E1.09	PNEG_03170	T552_02212	T551_03217		CIMG_03705	TAPDE_001027	Afu1g06100	Eint_051440		dithiol glutaredoxin GRX1
Grx2	YDR513W	SPAC4F10.20	PNEG_03170	T552_02212	T551_03217	C1_00490C_A	CIMG_03705	TAPDE_001027	Afu1g09090	Eint_091330		TTR1 dithiol glutaredoxin GRX2
Grx3	YDR098C	SPBC26H8.06	PNEG_00132	T552_01254	T551_03484	C4_02710C_A	CIMG_01427	TAPDE_000332	Afu2g14960		ECU05_1380	monothiol glutaredoxin GRX3
Grx4	YER174C	SPBC26H8.06	PNEG_02472	T552_02743	T551_00662		CIMG_01427	TAPDE_000332	Afu2g14960		ECU05_1380	monothiol glutaredoxin GRX4
Grx5	YPL059W	SPAPB2B4.02	PNEG_02472	T552_02743	T551_00662	C1_07630W_A	CIMG_04232	TAPDE_005369	Afu4g05950		ECU05_1380	monothiol glutaredoxin GRX5
Trr1	YDR353W	SPBC3F6.03	PNEG_00130	T552_01256	T551_03486	C5_02710W_A	CIMG_00627	TAPDE_002599	Afu5g03540	Eint_020890	ECU02_0940	thioredoxin-disulfide reductase TRR1
Trr2	YHR106W	SPBC3F6.03	PNEG_00130	T552_01256	T551_03486		CIMG_00627	TAPDE_002599	Afu4g12990	Eint_020890	ECU02_0940	thioredoxin-disulfide reductase TRR2
Trx1	YLR043C	SPAC7D4.07c	PNEG_00288	T552_00569	T551_03123	CR_10350C_A	CIMG_09126	TAPDE_002109	Afu3g14970	Eint_010600	ECU01_0720	LMA1 thioredoxin TRX1
Trx2	YGR209C	SPAC7D4.07c	PNEG_01178	T552_00076	T551_00225		CIMG_09126	TAPDE_003730	Afu5g11320	Eint_010600	ECU01_0720	LMA1 thioredoxin TRX2
Trx3	YCR083W	SPBC12D12.07c	PNEG_01178	T552_00076	T551_00225		CIMG_09126		Afu6g10300	Eint_010600	ECU01_0720
Hexaprenyl diphosphate and ubiquinone biosynthesis
Bts1	YPL069C					C5_03620W_A	CIMG_05950	TAPDE_002204	Afu1g13160			farnesyltranstransferase
Cat5	YOR125C	SPBC337.15c	PNEG_00662	T552_01553	T551_01053	C5_01290C_A	CIMG_05595	TAPDE_002820	Afu2g01890			COQ7 putative monooxygenase CAT5
Coq1	YBR003W	SPBPJ4664.01	PNEG_03229	T552_02152	T551_02357	CR_00570W_A	CIMG_00484		Afu3g06120			trans-hexaprenyltranstransferase
Coq2	YNR041C	SPAC56F8.04c	PNEG_03611	T552_02716	T551_00687	CR_10600C_A	CIMG_11289	TAPDE_00549	Afu4g05970			4-hydroxybenzoate octaprenyltransferase
Coq3	YOL096C	SPCC162.05	PNEG_01695	T552_03257	T551_00851	C6_01840C_A	CIMG_10579	TAPDE_001822	Afu4g10370		ECU05_0950	hexaprenyldihydroxybenzoate methyltransferase
Coq5	YML110C	SPCC4G3.04c	PNEG_03394	T552_03359	T551_03049	C2_05470W_A	CIMG_01356	TAPDE_001431	Afu6g08850			2-hexaprenyl-6-methoxy-1,4-benzoquinone methyltransferase DBI56
Coq6	YGR255C	SPBC146.12	PNEG_00394	T552_00462	T551_01058	C1_03550C_A	CIMG_00622	TAPDE_004107	Afu4g12930			putative N,N-dimethylaniline monooxygenase COQ6
Erg20	YJL167W	SPBC36.06c	PNEG_02452	T552_02763	T551_00641	C2_04580W_A	CIMG_06453	TAPDE_001775	Afu5g02450	Eint_111710	ECU11_1810	bifunctional (2E,6E)-farnesyl diphosphate synthase/dimethylallyltranstransferase
Nicotinic Acid (NAD) metabolism
NAD de novo biosynthesis
Bna1	YJR025C		PNEG_00161	T552_01226		CR_05440W_A	CIMG_02183	TAPDE_005572	Afu8g04650			HAD1 3-hydroxyanthranilate 3,4-dioxygenase
Bna2	YJR078W		PNEG_00055	T552_01330		C5_00800C_A	CIMG_00126	TAPDE_003828	Afu4g09830			dioxygenase BNA2
Bna4	YBL098W		PNEG_00819	T552_01400		C3_00260C_A	CIMG_08021	TAPDE_004843	Afu6g07340			kynurenine 3-monooxygenase
Bna5	YLR231C		PNEG_00906	T552_00780		C1_08490W_A	CIMG_04357	TAPDE_002321	Afu2g10360			kynureninase
Bna6	YFR047C		PNEG_00656	T552_01559		C1_07840W_A	CIMG_02065		Afu3g05730			nicotinate-nucleotide diphosphorylase (carboxylating) QPT1
Bna7	YDR428C		PNEG_00656	T552_01559		C1_14270W_A	CIMG_10295	TAPDE_005015				arylformamidase
Nma1	YLR328W	SPAC806.06c	PNEG_02473	T552_02742	T551_00663	CR_00350W_A	CIMG_01346	TAPDE_000428	Afu6g08870			nicotinamide-nucleotide adenylyltransferase NMA1
Nma2	YGR010W	SPAC806.06c	PNEG_02473	T552_02742	T551_00663		CIMG_01346	TAPDE_000428	Afu6g08870			nicotinamide-nucleotide adenylyltransferase NMA2
Qns1	YHR074W	SPCC553.02	PNEG_01501	T552_00985	T551_00465	C2_01530C_A	CIMG_03037	TAPDE_005105	Afu5g03350			glutamine-dependent NAD(+) synthetase
NAD salvage pathway
Nma1	YLR328W	SPAC806.06c	PNEG_02473	T552_02742	T551_00663	CR_00350W_A	CIMG_01346	TAPDE_000428	Afu6g08870			nicotinamide-nucleotide adenylyltransferase NMA1
Nma2	YGR010W	SPAC806.06c	PNEG_02473	T552_02742	T551_00663		CIMG_01346	TAPDE_000428	Afu6g08870			nicotinamide-nucleotide adenylyltransferase NMA2
Npt1	YOR209C	SPAC1486.06				C7_04040C_A	CIMG_08086	TAPDE_001765	Afu7g01880			nicotinate phosphoribosyltransferase
Pnc1	YGL037C	SPBC365.20c				C7_03520W_A	CIMG_04479		Afu2g03770			nicotinamidase
Qns1	YHR074W	SPCC553.02	PNEG_01501	T552_00985	T551_00465	C2_01530C_A	CIMG_03037	TAPDE_005105	Afu5g03350			glutamine-dependent NAD(+) synthetase
Nrk1	YNL129W	SPBP22H7.06				CR_04230W_A	CIMG_01490	TAPDE_001105	Afu4g10840			ribosylnicotinamide kinase
Sir2	YDL042C	SPBC16D10.07c	PNEG_03448	T552_03415	T551_03092		CIMG_01641	TAPDE_000985, TAPDE_004849, TAPDE_003558	Afu4g12120, Afu2g05900, Afu3g00520, Afu1g10540, Afu6g09210, Afu5g04120		ECU03_0460, ECU03_0460	MAR1 NAD-dependent histone deacetylase SIR2
Pnp1	YLR209C	SPAC1805.16c				C3_03180C_A	CIMG_02566		Afu6g05320			purine-nucleoside phosphorylase
Urh1	YDR400W	SPBC1683.06c				C2_07430C_A	CIMG_03920	TAPDE_003856	Afu1g05530			trifunctional uridine nucleosidase/nicotinamide riboside hydrolase/nicotinic acid riboside hydrolase
Tna1	YGR260W	SPBC1683.12	PNEG_01694	T552_03258	T551_00852	C5_03060C_A	CIMG_06071	TAPDE_000650	Afu3g03820			Nicotinic acid transporter
Pantothenate and coenzyme A biosynthesis
Ald2	YMR170C	SPAC922.07c					CIMG_08871	TAPDE_004682	Afu4g08600			aldehyde dehydrogenase (NAD(+)) ALD2
Ald3	YMR169C	SPAC922.07c					CIMG_08871	TAPDE_005676	Afu6g11430			aldehyde dehydrogenase (NAD(+)) ALD3
Cab1	YDR531W	SPBC4B4.01c	PNEG_02282	T552_02838	T551_02375	C6_02980C_A	CIMG_00343	TAPDE_002088	Afu3g07180			pantothenate kinase
Cab2	YIL083C	SPCC4B3.18	PNEG_00900	T552_00785	T551_01365	C3_05760W_A	CIMG_00337	TAPDE_001004	Afu3g07230			phosphopantothenate--cysteine ligase CAB2
Cab3	YKL088W		PNEG_02494	T552_02721	T551_00684	CR_00980C_A	CIMG_04231	TAPDE_004260	Afu4g05960			phosphopantothenoylcysteine decarboxylase complex subunit CAB3
Cab4	YGR277C	SPAC1F12.08	PNEG_02308	T552_02864	T551_01766	C2_10060C_A	CIMG_08857	TAPDE_001593	Afu4g08550			putative pantetheine-phosphate adenylyltransferase
Cab5	YDR196C	SPCC14G10.01	PNEG_03445	T552_03412	T551_03095	C5_05130C_A	CIMG_06413	TAPDE_004313	Afu5g02060	Eint_110120	ECU11_0300	putative dephospho-CoA kinase
Ecm31	YBR176W	SPAC5H10.09c				C1_00510W_A	CIMG_01192	TAPDE_002989	Afu6g09170			3-methyl-2-oxobutanoate hydroxymethyltransferase
Fms1	YMR020W		PNEG_00396	T552_00460	T551_01056	C4_02040W_A	CIMG_09635	TAPDE_000692	Afu3g00100			polyamine oxidase
Pan5	YHR063C	SPBPB2B2.09c				C5_05140W_A	CIMG_00431	TAPDE_003764	Afu3g06390			2-dehydropantoate 2-reductase PAN5
Pan6	YIL145C	SPAC5H10.08c				CR_02580W_A	CIMG_00675	TAPDE_003360	Afu5g11040			pantoate--beta-alanine ligase PAN6
Sis2	YKR072C		PNEG_02494	T552_02721	T551_00684	C3_05970C_A	CIMG_04231	TAPDE_004260	Afu4g05960			phosphopantothenoylcysteine decarboxylase complex subunit SIS2 HAL3
Vhs3	YOR054C		PNEG_02494	T552_02721	T551_00684		CIMG_04231	TAPDE_004260	Afu4g05960			phosphopantothenoylcysteine decarboxylase complex subunit VHS3 YOR29-05
Fen2	YCR028C	SPBC2G2.01c				C1_05680C_A	CIMG_07332	TAPDE_004932	Afu4g00920			pantothenat transporter
Leu5	YHR002W	SPAC17H9.08	PNEG_02926	T552_02306	T551_00401	C2_00150W_A	CIMG_09447	TAPDE_000940	Afu2g16770			Mitochondrial carrier protein; involved in the accumulation of CoA in the mitochondrial matrix
Riboflavin, FMN and FAD biosynthesis
Fad1	YDL045C	SPCC1235.04c	PNEG_02919	T552_02313	T551_00408	C1_08650C_A	CIMG_00223	TAPDE_000929	Afu6g11040			FMN adenylyltransferase
Fmn1	YDR236C		PNEG_00358	T552_00499	T551_01095	CR_03740C_A	CIMG_01012	TAPDE_003325	Afu2g05820			riboflavin kinase
Rib1	YBL033C	SPAP27G11.09c	PNEG_00060	T552_01325	T551_03575	CR_02990C_A	CIMG_05891	TAPDE_003084	Afu1g13300			GTP cyclohydrolase II
Rib2	YOL066C	SPCC4G3.16	PNEG_01042, PNEG_02747	T552_00648, T552_01710	T551_00780 , T551_00586	C5_01940W_A	CIMG_09505	TAPDE_003450	Afu2g16360	Eint_050700	ECU05_0680	PUS8 bifunctional DRAP deaminase/tRNA pseudouridine synthase RIB2
Rib3	YDR487C	SPBC23E6.06c	PNEG_01733	T552_03218	T551_02698	C1_12360C_A	CIMG_01670		Afu6g13140			3,4-dihydroxy-2-butanone-4-phosphate synthase RIB3
Rib4	YOL143C	SPBC409.13	PNEG_01079	T552_00611	T551_00822	C1_05560W_A	CIMG_07259		Afu6g06345			lumazine synthase RIB4
Rib5	YBR256C	SPCC1450.13c	PNEG_03550	T552_03064	T551_02220	C5_05300W_A	CIMG_03525	TAPDE_003976	Afu1g06240			riboflavin synthase
Rib7	YBR153W	SPBC21C3.10c	PNEG_00919	T552_00767	T551_01344	C1_12810W_A	CIMG_08518	TAPDE_000733	Afu3g00360			riboflavin biosynthesis protein RibD domain-containing protein
Mch5	YOR306C		PNEG_03136	T552_02245	T551_00003		CIMG_04505	TAPDE_002228	Afu2g03520			high affinity facilitated diffusion, riboflavin-regulated riboflavin uptake system
Iron acquisition1,2
Uptake and utilization of iron from heme/hemoglobin
Rbt5/Rbt51						CAL0000618/Rbt5*, CAL0000616/Pga7*, CaO19.13119, CaO19.13494						Hemoglobin receptor
Hmx1	YLR205C					CaO19.13494		TAPDE_004894				Heme oxygenase in ER
Tfp3	YPL234C	SPAC732.01	PNEG_01792	T552_02239	T551_02558	CAWG_05533.1	CIMG_06776.3					Vacuolar ATPase V0 domain subunit c
		SPAC1B3.14	PNEG_03142	T552_03161	T551_00009	CAWG_02751.1	CIMG_09595.3
Smf3	YLR034C	SPAC27F1.08				CAWG_03838.1, CAWG_00068.1, CAWG_03681.1	CIMG_01517.3	TAPDE_000699				Divalent metal ion transporter
Myo5	YMR109W	SPBC146.13c	PNEG_00390	T552_00466	T551_01062	CAWG_00074.1	CIMG_08771.3	TAPDE_004349	AFUA_8G05660	Eint_040970	ECU04_1000	Type I myosin motor
Take up iron in siderophores
Enzymes involved in siderophore biosynthesis
SidA		SPAC23G3.03					CIMG_00943.3	TAPDE_004586	Afu2g07680			L-ornithine 5-monooxygenase
SidC		SPAC23G3.02c							Afu1g17200			Non-ribosomal peptide synthetase
SidD									Afu3g03420			Fusarinine C non-ribosomal peptide synthetase
SidE									Afu3g03350			Non-ribosomal peptide synthetase
SidF		SPBC17G9.06c						TAPDE_003964	Afu3g03400			Transacylase
SidG									Afu3g03650			Transacetylase
SidH								TAPDE_003708	Afu3g03410			mevalonyl-CoA hydratase
SidI									Afu1g17190			Mevalonyl-CoA ligase
SidL									Afu1g04450			Transacetylase
EstB									Afu3g03660			TAFC esterase
PptA									Afu2g08590			Phosphopantetheinyl transferase
Siderophore transporters
Sit1/Arn/Enb1	YOL158C YCL073C YEL065W YHL040C YHL047C YKR106W	SPCC61.01c SPBC4F6.09 SPAC1F8.03c	PNEG_00663	T552_01552	T551_01052	CaO19.2179 CaO19.9725	CIMG_07855.3 CIMG_01436.3 CIMG_00782.3 CIMG_01432.3 CIMG_05769.3 CIMG_00694.3	TAPDE_004897	Afu7g06060 Afu3g03640/MirB Afu2g05730/MirC Afu3g01360 Afu3g03440 Afua_7G04730 Afu3g13670			Siderophore iron transporter
Reductive uptake of free iron from the environment and iron from transferrin
Ftr1	YER145C	SPAC1F7.07c				CaFtr1/AAF69680.1 CaFtr2/AAF69681.1			FtrA/Afu5g03800			Iron permease/transporter.
Fet3	YMR058W	SPAC1F7.08				CAWG_04440.1 CAWG_05310.1 CAWG_05312.1 CAWG_05314.1	CIMG_03096.3	TAPDE_003422	FetC/Afu5g03790			Ferro-O2-oxidoreductase; multicopper oxidase
Ccc2	YDR270W	SPBC29A3.01	PNEG_01400	T552_01086	T551_00173	CAWG_04683.1	CIMG_00592.3 CIMG_03450.3 CIMG_10292.3	TAPDE_003470				Cu(+2)-transporting P-type ATPase
Fre	Fre2/YKL220C Fre3/YOR381W Fre4/YNR060W Fre5/YOR384W Fre6/YLL051C					CaO19.1263 W5Q_03868 I503_03892 CaO19.1270 CFL2/CaO19.1264 I503_04169 W5Q_04168 CaO19.1932 I503_03892 W5Q_04169	CIMG_03766.3 CIMG_08973.3	TAPDE_001492 TAPDE_001225	Afu5g03790 Afu1g17270 Afu3g10820 Afu8g01310			Ferric reductase and cupric reductase
Als3						CAWG_01337.1						Binds ferritin and facilitates iron acquisition
Regulatory proteins
AcuM	YPL133C					CaO19.13271	CIMG_05220	TAPDE_000130	Afu2g12330			Repression of iron uptake
PacC	YHL027W					CaO19.7247	CIMG_03725	TAPDE_004023	Afu3g11970			Activation of TAFC biosynthesis in alkaline pH
HapX						CaO19.681		TAPDE_005428	Afu5g03920			Repression of iron consumption, activation of iron uptake
SrbA	YOR032C	SPBC19C2.09	PNEG_02565	T552_02651	T551_01807	CaO19.1187	CIMG_00161	TAPDE_002246	Afu2g01260			Activation of iron uptake
SreA		SPAC23E2.01	PNEG_02820	T552_01638	T551_01450	CaO19.4869			Afu5g11260			Siderophore biosynthesis repressor
HapB	YGL237C	SPBC725.11c	PNEG_00378	T552_00479	T551_01075	CaO19.1228	CIMG_02385		Afu2g14720	Eint_031430	ECU03_1510	Component of AnCP/AnCF CCAAT-binding complex
HapC	YBL021C	SPAC23C11.08	PNEG_01003	T552_00687	T551_01547	CaO19.8148		TAPDE_004134	Afu1g03840	Eint_100200	ECU10_0260	Component of AnCP/AnCF CCAAT-binding complex
HapE	YOR358W	SPBC3B8.02				CaO19.1973	CIMG_02568	TAPDE_000872	Afu6g05300	Eint_050450	ECU05_0450	Component of AnCP/AnCF CCAAT-binding complex
Heme and siroheme biosynthesis
Hem1	YDR232W	SPAC2F3.09	PNEG_01347	T552_03516	T551_03203	CR_02000C_A	CIMG_06055	TAPDE_001741	Afu5g06270			OLE3 5-aminolevulinate synthase CYD1
Hem12	YDR047W	SPCC4B3.05c	PNEG_00160	T552_01227	T551_02836	C2_10860C_A	CIMG_04886	TAPDE_001076	Afu1g05060			HEM6 uroporphyrinogen decarboxylase HEM12
Hem13	YDR044W	SPAC222.11	PNEG_03517	T552_03031	T551_02184	C3_04060C_A	CIMG_02510	TAPDE_003410	Afu1g07480			coproporphyrinogen oxidase
Hem14	YER014W	SPAC1F5.07c	PNEG_02363	T552_02917	T551_01714	C1_08880W_A	CIMG_01106	TAPDE_003620	Afu6g08440			oxygen-dependent protoporphyrinogen oxidase
Hem15	YOR176W	SPCC320.09	PNEG_00562	T552_00296	T551_03639	C2_07490W_A	CIMG_06146	TAPDE_000408	Afu5g07750			ferrochelatase HEM15
Hem2	YGL040C	SPAC1805.06c	PNEG_02483	T552_02732	T551_00673	C2_03300W_A	CIMG_07220		Afu1g08760			OLE4 SLU1 porphobilinogen synthase HEM2
Hem3	YDL205C	SPAC24B11.13	PNEG_02035	T552_01865	T551_01881	C2_10360C_A	CIMG_09179	TAPDE_002378	Afu3g13120			hydroxymethylbilane synthase OLE2
Hem4	YOR278W	SPAC31G5.08	PNEG_03240	T552_02141	T551_02368	C2_10340W_A	CIMG_01716		Afu6g12800			uroporphyrinogen-III synthase HEM4 SLU2
Met1	YKR069W	SPCC1739.06c				C2_02940W_A	CIMG_00468	TAPDE_001216	Afu3g06600			MET20 uroporphyrinogen-III C-methyltransferase
Met8	YBR213W	SPAC4D7.06c				C3_07210W_A	CIMG_05467	TAPDE_000156	Afu7g05680			bifunctional precorrin-2 dehydrogenase/sirohydrochlorin ferrochelatase MET8
*All contain CFEM domains (PF05730) and a predicted GPI anchor as described in Extended Data Fig. 5.
They have been shown to be involved in iron scavenging from host heme/hemoglobin in C. albicans (3, 4).
References
1. Haas. Frontiers in Microbiol 2012;3 Article 28.
2. Kornitzer. Current Opinion in Microbiol 2009;12:377-383.
3. Weissman et al. Mol Microbiol 2004;53:1209-1220.
4. Kuznets et al. PLoS Pathog 2014;10, e1004407.
