# Supplementary material for: Genome analysis of three Pneumocystis species reveals adaptation mechanisms to life exclusively in mammalian hosts
Source: Nat Commun. 2016 Feb 22;7:10740. doi: 10.1038/ncomms10740 (PMC4764891; doi:10.1038/ncomms10740)
Supplement: Supplementary Data 14 — Pneumocystis genes involved in clathrin-dependent endocytosis. [file ncomms10740-s15.xlsx]

## Sheet: Supplementary Data 14
Supplementary Data 14. Pneumocystis genes involved in clathrin-dependent endocytosis.
Gene	S. cerevisiae1	S. pombe	P. murina	P. carinii	P. jirovecii	E. intestinalis	E. cuniculi	FPKM* for P. murina	FPKM* for P. carinii	Function
Early stage
Ede1p	YBL047C	SPBC83.01	PNEG_02588	T552_02627	T551_01831			82.15	100.9	Ubiquitin Associated domain
Syp1p	YCR030C	SPBC4C3.06	PNEG_00668	T552_00252	T551_01047			100.31	44.98	Negative regulator of WASP-Arp23 complex
Early coat
Chc1p	YGL206C	SPAC26A3.05	PNEG_02658	T552_00051	T551_00504			92.37	75.24	Clathrin heavy chain; subunit of the major coat protein
Clc1p	YGR167W	SPBC9B6.08	PNEG_02779	T552_01679	T551_01467			262.78	303.47	Clathrin light chain; subunit of the major coat protein
Yap1801p	YHR161C	SPBC19F8.03c	PNEG_03378	T552_03376	T551_01780			131.57	227.54	Protein of the AP180 family, involved in clathrin cage assembly; binds Pan1p and clathrin
Yap2p	YDR423C									AP-1-like basic leucine zipper (bZIP)transcriptional activator
Pal1p	YDR348C	SPCP1E11.04c	PNEG_01214	T552_00112	T551_00261			316.21	311.21	interacts with Ede1p at endocytic sites at cell periphery during early stages of endocytosis
Apl1p	YJR005W	SPBC2G2.06c	PNEG_03582	T552_03096	T551_02250			127.8	145.41	Beta-adaptin; large subunit of the clathrin associated protein complex (AP-2).
Apl3p	YBL037W	SPBC691.03c	PNEG_02011	T552_01888	T551_01905			47.72	59.32	Alpha-adaptin; large subunit of the clathrin associated protein complex (AP-2)
Apm4p	YOL062C	SPAC31A2.09c	PNEG_01747	T552_03206	T551_02710			254.3	85.24	Cargo-binding mu subunit of the heterotetrameric endocytic cargo-binding adaptor (AP-2)
Intermediate coat
Sla2p	YNL243W	SPAC688.11	PNEG_02274	T552_04182	T551_02161			255.66	290.43	Adaptor protein that links actin to clathrin and endocytosis
Ent1p	YDL161W	SPCC162.07	PNEG_01710	T552_03243	T551_02674			137.47	277.16	Epsin-like protein involved in endocytosis and actin patch assembly
Ent2p	YLR206W	SPCC162.07	PNEG_01710	T552_03243	T551_02674			137.47	277.16	Epsin-like protein involved in endocytosis and actin patch assembly
Late coat
Pan1p	YIR006C	SPAC25G10.09c	PNEG_02644	T552_00037	T551_00519			101.64	210.56	Part of actin cytoskeleton-regulatory complex Pan1p-Sla1p-End3p; associates with actin patches on cell cortex
Sla1p	YBL007C	SPAC16E8.01	PNEG_00079	T552_01307	T551_03594			123.13	132.22	Cytoskeletal protein binding protein required for assembly of the cortical actin cytoskeleton
End3p	YNL084C	SPBC11G11.02c	PNEG_00976	T552_00713	T551_01521			279.32	218.29	actin cytoskeletal organization and cell wall morphogenesis; forms a complex with Sla1p and Pan1p.
Lsb3p	YFR024C-A	SPAPJ696.02	PNEG_02569	T552_01992	T551_03526			383.58	375.15	Protein containing a C-terminal SH3 domain; binds Las17p
Lsb4p	YHR016C	SPAPJ696.02	PNEG_00012	T552_01992	T551_01811			383.58	375.15	Actin-binding protein; involved in bundling of actin filaments and endocytosis of actin cortical patches.
Lsb5p	YCL034W	SPBC31F10.07								binds Las17p, involved in actin patch assembly and actin polymerization.
Gts1p	YGL181W	SPBC21D10.05c	PNEG_03401	T552_03352	T551_03056			239.71	364.08	involved in Arf3p regulation and in transcription regulation.
Wiskott–Aldrich syndrome protein (WASP)/Myo module
Las17p	YOR181W	SPAC4F10.15c	PNEG_00465	T552_00391	T551_00759			133.84	162.03	Actin assembly factor
Vrp1p	YLR337C	SPBC13E7.09	PNEG_01131	T552_01821	T551_02120			134.56	83.55	promotes actin nucleation and endocytosis
Bzz1p	YHR114W	SPBC12C2.05c	PNEG_00047	T552_01338	T551_03564			144.92	116.94	recruit actin polymerization machinery through its SH3 domains
Scd5p	YOR329C		PNEG_01547	T552_02875	T551_00336			108.35	1493.84	required for normal actin organization and
Myo3p	YKL129C	SPBC146.13c	PNEG_00390	T552_00466	T551_01062	Eint_040970	ECU04_1000	57.43	73.13	One of two type I myosin motors, localizes to actin
Myo5p	YMR109W	SPBC146.13c	PNEG_00996	T552_01512	T551_00949	Eint_092020	ECU09_1970	57.43	132.3	One of two type I myosin motors, contains proline-rich tail homology 2 (TH2) and SH3 domains
Bbc1p	YJL020C	SPAC23A1.17	PNEG_03587	T552_03101	T551_02255			96.83	186.85	possibly involved in assembly of actin patches
Aim21p	YIR003W	SPBC18E5.07								involved in mitochondrial migration along actin filament
Actin
Act1p	YFL039C	SPBC32H8.12c	PNEG_02189	T552_02557	T551_01287	Eint_010330	ECU01_0460	1394.29	2038.54	Actin 1; structural protein involved in cell polarization, endocytosis, and other cytoskeletal functions
Arp2p	YDL029W	SPAC11H11.06	PNEG_00040	T552_01345	T551_03557	Eint_041070, Eint_050380	ECU04_1090, ECU05_0400	107.84	196.47	actin-related protein 2 ACT2; essential component of the Arp2/3 complex; Arp2/3 is a highly conserved actin nucleation center required for the motility and integrity of actin patches
Arp3p	YJR065C	SPAC630.03	PNEG_00750	T552_01469	T551_03017			207.74	226.1
Arc15p	YIL062C	SPAC17G8.04c	PNEG_01228	T552_00126	T551_00274			171.05	302.92	Subunit of the ARP2/3 complex; ARP2/3 is required for the motility and integrity of cortical actin patches
Arc18p	YLR370C	SPBC1778.08c	PNEG_02598	T552_02617	T551_01842			186.51	218.46	Subunit of the ARP2/3 complex; ARP2/3 is required for the motility and integrity of cortical actin patches
Arc19p	YKL013C	SPAC6G9.07c	PNEG_01570	T552_00917	T551_00092			228.95	261.32	Subunit of the ARP2/3 complex; ARP2/3 is required for the motility and integrity of cortical actin patches
Arc35p	YNR035C	SPAC6F6.10c	PNEG_00171	T552_01216	T551_02846			128.66	123.93	Subunit of the ARP2/3 complex; ARP2/3 is required for the motility and integrity of cortical actin patches
Arc40p	YBR234C	SPBC14C8.06	PNEG_01067	T552_00623	T551_00809			184.49	208.88	Subunit of the ARP2/3 complex; ARP2/3 is required for the motility and integrity of cortical actin patches
Abp1p	YCR088W	SPAPJ760.02c								Actin-binding protein of the cortical actin cytoskeleton.
Cap1p	YKL007W	SPAC12B10.07	PNEG_02928	T552_02304	T551_00399			127.38	139.35	Alpha subunit of the capping protein heterodimer (Cap1p and Cap2p)
Cap2p	YIL034C	SPAC631.01c	PNEG_00439	T552_00416	T551_03373			95.87	165.13	beta subunit of the capping protein heterodimer (Cap1p and Cap2p)
Sac6p	YDR129C	SPBC1778.06c	PNEG_01919	T552_01978	T551_01994	Eint_090280	ECU09_0290	228.17	238.85	Fimbrin, actin-bundling protein
Scp1p	YOR367W	SPAC4F8.10c	PNEG_01901	T552_01993	T551_02110			467.88	545.24	Component of yeast cortical actin cytoskeleton; binds and cross links actin filaments
Twf1p	YGR080W	SPCC126.06	PNEG_00213	T552_01173	T551_02887			162.79	85.92	Twinfilin; highly conserved actin monomer-sequestering protein involved in regulation of the cortical actin cytoskeleton
Crn1p	YLR429W	SPAC23C4.02								Coronin; cortical actin cytoskeletal component that associates with the Arp2p/Arp3p complex to regulate its activity.
Ark1p	YNL020C	SPCP1E11.02	PNEG_00391	T552_00465	T551_01061	Eint_020440	ECU02_0510	167.76	243.96	Serine/threonine protein kinase; involved in regulation of the cortical actin cytoskeleton.
Prk1p	YIL095W	SPBC6B1.02	PNEG_02136	T552_02506	T551_01061	Eint_010510	ECU01_0630	205.5	229.44	Protein serine/threonine kinase; regulates the organization and function of the actin cytoskeleton and reduces endocytic ability of cell through the phosphorylation of the Pan1p-Sla1p-End3p protein complex.
Akl1p	YBR059C	SPBC557.04	PNEG_00380	T552_00477	T551_01073	Eint_010510	ECU01_0630	179.43	113.92	Ser-Thr protein kinase; member (with Ark1p and Prk1p) of the Ark kinase family; involved in endocytosis and actin cytoskeleton organization.
Cof1p	YLL050C	SPAC20G4.06c	PNEG_02593	T552_02622				1149.14	1824.61	Cofilin, involved in pH-dependent actin filament depolarization
Aip1p	YMR092C	SPAC9G1.05	PNEG_01535	T552_00952	T551_00128			192.14	165.28	Actin cortical patch component; interacts with the actin depolymerizing factor cofilin
Bsp1p	YPR171W									Adapter that links synaptojanins to the cortical actin cytoskeleton.
Pfy1p	YOR122C	SPAC4A8.15c	PNEG_02179	T552_02547	T551_01277			949.65	1143.14	Profilin; binds actin, phosphatidylinositol 4,5-bisphosphate, and polyproline regions; involved in cytoskeleton organization.
Aim3p	YBR108W									inhibits barbed-end actin filament elongation; interacts with Rvs167p.
Scission
Rvs161p	YCR009C	SPBC725.09c	PNEG_04334	T552_02345	T551_02655			234.72	296.24	Amphiphysin-like lipid raft protein; interacts with Rvs167p and regulates polarization of the actin cytoskeleton and endocytosis.
Rvs167p	YDR388W	SPBC21D10.12	PNEG_00012	T552_01372	T551_03526			383.58	172.14	Actin-associated protein with roles in endocytosis and exocytosis; interacts with Rvs161p to regulate actin cytoskeleton and endocytosis.
App1p	YNL094W	SPBC29B5.04c								hosphatidate phosphatase; component of cortical actin patches
Sjl2p	YNL106C	SPBC2G2.02	PNEG_01075	T552_00615	T551_00818	Eint_081400, Eint_031060	ECU08_1420	218.94	106.58	Phosphatidylinositol 4,5-bisphosphate 5-phosphatase
*FPKM represents the relative transcription levels measured by fragments per kb of exon per million fragments.
References
1. Weinberg et al. Trends Cell Biol 2012;22:1-10.
