# Supplementary material for: Genome analysis of three Pneumocystis species reveals adaptation mechanisms to life exclusively in mammalian hosts
Source: Nat Commun. 2016 Feb 22;7:10740. doi: 10.1038/ncomms10740 (PMC4764891; doi:10.1038/ncomms10740)
Supplement: Supplementary Data 15 — Pneumocystis genes involved in proteasome. [file ncomms10740-s16.xlsx]

## Sheet: Supplementary Data 15
Supplementary Data 15. Pneumocystis genes involved in proteasome.
Subparticle	Standardized name	Yeast gene name	S. cerevisiae1,2	S. pombe	P. murina	P. carinii	P. jirovecii	T. deformans	E. cuniculi	E. intestinalis	Activity/domains	Function
20S Core particle subunits and associated proteins
α-ring	α1	SCL1	YGL011C	SPBC646.16	PNEG_01835	T552_03118	T551_02599	TAPDE_005234
	α2	PRE8	YML092C	SPCC1442.06	PNEG_02687	T552_01768	T551_00541	TAPDE_005268	ECU08_1580	Eint_081550
	α3	PRE9	YGR135W	SPAC13C5.01c	PNEG_03396	T552_03357	T551_03051	TAPDE_002992	ECU05_1340	Eint_051400
	α4	PRE6	YOL038W	SPBC106.16	PNEG_01516	T552_00971	T551_00482
	α5	DOA5; PUP2	YGR253C	SPAC323.02c	PNEG_01953	T552_01944	T551_01960	TAPDE_004639	ECU05_1400	Eint_051460
	α6	PRE5	YMR314W	SPAC6G10.04c	PNEG_02510	T552_02704	T551_03434	TAPDE_005488	ECU11_1670	Eint_111560
	α7	PRE10	YOR362C	SPCC1795.04c	PNEG_02864	T552_01593	T551_02636	TAPDE_000322	ECU09_0330	Eint_090320
β-ring	β1	PRE3	YJL001W	SPBC4C3.10c	PNEG_00518	T552_00338	T551_00703	TAPDE_004233	ECU10_1450	Eint_101400		Postacidic protease activity
	β2	PUP1	YOR157C	SPAC23D3.07	PNEG_02388	T552_02941	T551_01689	TAPDE_004400	ECU09_0720	Eint_090680		Trypsin-like protease activity
	β3	PUP3	YER094C	SPCC63.12c	PNEG_01077	T552_00613	T551_00820	TAPDE_004275	ECU02_0340	Eint_020260
	β4	PRE1	YER012W	SPAC31A2.04c	PNEG_02856	T552_01601	T551_02628		ECU08_0280	Eint_080200
	β5	PRE2	YPR103W	SPAC4A8.13c	PNEG_01908	T552_01986	T551_02006		ECU08_1870	Eint_081830		Chymotrypsin-like protease activity
	β6	PRE7	YBL041W	SPAC22F8.06	PNEG_02218	T552_02585	T551_02973	TAPDE_002408	ECU07_1420	Eint_071370
	β7	PRE4	YFR050C	SPBC577.10	PNEG_01080	T552_00610	T551_00823		ECU05_0290	Eint_050270
20S-associated proteins	Pba1	PBA1; POC1	YLR199C									α-ring chaperone
	Pba2	PBA2; POC2; ADD66	YKL206C		PNEG_02688	T552_01767	T551_00540					α-ring chaperone
	Pba3	PBA3; POC3; DMP2; IRC25	YLR021W									α-ring chaperone
	Pba4	PBA4; POC4; DMP1	YPL144W									α-ring chaperone
	Ump1	UMP1; RNS2	YBR173C	SPCC14G10.03c	PNEG_02754	T552_01703	T551_00593					β-ring chaperone
	Blm10	BLM10	YFL007W									Core particle regulator
19S regulatory particle subunits and associated proteins
Base	Rpt1	RPT1; CIM5; YTA3	YKL145W	SPBC16C6.07c	PNEG_00094	T552_01293	T551_03306	TAPDE_004369	ECU03_1330	Eint_031230	AAA+ ATPase	Unfoldase
	Rpt2	RPT2; YHS4; YTA5	YDL007W	SPBC4.07c	PNEG_03025	T552_00188	T551_02740	TAPDE_000365	ECU07_1640	Eint_071610	AAA+ ATPase	Unfoldase
	Rpt3	RPT3; YNT1; YTA2	YDR394W	SPCC576.10c	PNEG_00816	T552_01403	T551_01202		ECU08_1970, ECU10_0130	Eint_081930, Eint_100050	AAA+ ATPase	Unfoldase
	Rpt4	RPT4; CRL13; PCS1; SUG2	YOR259C	SPCC1682.16	PNEG_02860	T552_01597	T551_02631	TAPDE_000512	ECU07_0190	Eint_070120	AAA+ ATPase	Unfoldase
	Rpt5	RPT5; YTA1	YOR117W	SPAC3A11.12c	PNEG_03547	T552_03061	T551_02217	TAPDE_000629	ECU10_1420	Eint_101370	AAA+ ATPase	Unfoldase
	Rpt6	RPT6; CIM3; SUG1	YGL048C	SPBC23G7.12c	PNEG_04304	T552_01901	T551_01915	TAPDE_005544	ECU09_1840	Eint_091880	AAA+ ATPase	Unfoldase
	Rpn1	RPN1; HRD2; NAS1	YHR027C	SPBP19A11.03c	PNEG_02762	T552_01696	T551_00601		ECU04_0310	Eint_040250	Scaffold	Ub receptor docking
	Rpn2	RPN2; SEN3	YIL075C	SPBC17D11.07c	PNEG_02316	T552_02872	T551_01758	TAPDE_002800	ECU02_0480	Eint_020410	Scaffold	Rpn13 docking
	Rpn10	RPN10; MCB1; SUN1	YHR200W	SPAC637.10c	PNEG_02822	T552_01636	T551_01448	TAPDE_003677			vWA domain; UIM domain	Ub receptor
	Rpn13	RPN13	YLR421C	SPCC16A11.16c	PNEG_01107	T552_01844	T551_02145	TAPDE_003403			PRU domain	Ub receptor; Uch37 receptor; Ub receptor docking
Lid	Rpn3	RPN3; SUN2	YER021W	SPBC119.01	PNEG_03271	T552_02109	T551_01594		ECU05_1540	Eint_051600	PCI domain	Scaffold?
	Rpn5	RPN5; NAS5	YDL147W	SPAC1420.03, SPAPB8E5.02c	PNEG_00847	T552_00836	T551_01413	TAPDE_001173	ECU05_1080	Eint_051120	PCI domain	Scaffold?
	Rpn6	RPN6; NAS4	YDL097C	SPAC23G3.11	PNEG_02194	T552_02562	T551_01293	TAPDE_001572	ECU07_0590	Eint_070530	PCI domain	Scaffold?
	Rpn7	RPN7	YPR108W	SPBC582.07c	PNEG_02067	T552_02436	T551_01175	TAPDE_003795	ECU10_0190	Eint_100120	PCI domain	Scaffold?
	Rpn8	RPN8	YOR261C	SPCC1682.10	PNEG_03526	T552_03040	T551_02196	TAPDE_002924	ECU04_0420	Eint_040350	MPN domain	Scaffold?
	Rpn9	RPN9; NAS7	YDR427W	SPAC607.05	PNEG_00248	T552_01140	T551_02922	TAPDE_000224			PCI domain	Scaffold?
	Rpn11	RPN11; MPR1	YFR004W	SPAC31G5.13	PNEG_03488	T552_03004	T551_02295	TAPDE_002294	ECU11_0570	Eint_110420	MPN+ domain; DUB activity	Substrate deubiquitylation
	Rpn12	RPN12; NIN1	YFR052W	SPBC16G5.01	PNEG_00062	T552_01323	T551_03577	TAPDE_001196			PCI domain	Scaffold?
	Rpn4	RPN4	YDL020C	SPBC1105.14				TAPDE_005331				Transcription factor that stimulates expression of proteasome genes
	Sem1	SEM1; HOD1	YDR363W-A	SPAC3G6.02							Largely unstructured	Scaffold?
RP-associated proteins	Dsk2	DSK2	YMR276W	SPAC26A3.16	PNEG_01656	T552_03294	T551_00892	TAPDE_005721			UBL domain; UBA domain	Extrinsic Ub receptor
	Rad23	RAD23	YEL037C	SPBC2D10.12	PNEG_03366.1: UV excision repair protein Rad23	T552_03337	T551_02401	TAPDE_004420			UBL domain; UBA domain	Extrinsic Ub receptor
	Ddi1	DDI1; VSM1	YER143W	SPAC56F8.08	PNEG_02772	T552_01686	T551_01460				UBL domain; UBA domain	Extrinsic Ub receptor
	Ubp6	UBP6	YFR010W	SPAC6G9.08	PNEG_01569	T552_00918	T551_00093	TAPDE_001723			UBL domain; DUB activity	pUb chain editing
	Hul5	HUL5	YGL141W	SPAC167.07c	PNEG_03006	T552_03441	T551_02757	TAPDE_003518	ECU10_1380	Eint_101330	HECT family E3 ligase activity	E3 ligase; substrate triage?
	Ecm29	ECM29	YHL030W	SPAC1782.01	PNEG_01098	T552_00593	T551_00840	TAPDE_002471			HEAT repeats	Proteasome stabilizer?
	Spg5	SPG5	YMR191W									Unknown
	Rac1	NAS6	YGR232W	SPAC6C3.08	PNEG_02097	T552_02467	T551_01146	TAPDE_003796		Eint_031510	Ankryin repeats	RP assembly chaperone
	Rac2	NAS2	YIL007C	SPAC2H10.02c	PNEG_01670	T552_03280	T551_00877	TAPDE_002837			PDZ domain	RP assembly chaperone
	Rac3	HSM3	YBR272C								HEAT repeats	RP assembly chaperone
	Rac4	RPN14	YGL004C		PNEG_02364	T552_02918	T551_03272				WD-40 domain	RP assembly chaperone
Ubiquitin-conjugating enzyme (E2)
	Ubc9	UBC9	YDL064W	SPAC30D11.13	PNEG_02158	T552_02526	T551_01256	TAPDE_002710	ECU01_0940	Eint_010840	SUMO-conjugating enzyme involved in the Smt3p conjugation pathway
	Ubc4/Ubc5	UBC4/UBC5	YBR082C,YDR059C	SPBC119.02	PNEG_03270	T552_02110	T551_01593		ECU10_0940	Eint_100880	Ubiquitin-conjugating enzyme (E2)
	Ubc6	UBC6	YER100W	SPAC10F6.05c	PNEG_01630	T552_00861	T551_02041	TAPDE_002345			Ubiquitin-conjugating enzyme involved in ERAD
	Ubc8	UBC8	YEL012W	SPBC211.07c	PNEG_03497	T552_03012	T551_02304	TAPDE_003075	ECU08_0860	Eint_080810	Ubiquitin-conjugating enzyme that regulates gluconeogenesis
	Rad6	RAD6	YGL058W	SPAC18B11.07c	PNEG_02338	T552_02893	T551_01736	TAPDE_002079	ECU10_1310i	Eint_101260	Ubiquitin-conjugating enzyme (E2)
	Ubc12	UBC12	YLR306W	SPCC777.10c	PNEG_01862	T552_02033	T551_02068		ECU10_1540	Eint_101500	Enzyme that mediates the conjugation of Rub1p
	Ubc13	UBC13	YDR092W	SPAC11E3.04c	PNEG_00456	T552_00400	T551_00768				E2 ubiquitin-conjugating enzyme
	Ubc7	UBC7	YMR022W	SPBP16F5.04	PNEG_01554	T552_00933	T551_00108				Ubiquitin conjugating enzyme
	Ubc11	UBC11	YOR339C	SPCC1259.15c	PNEG_01054	T552_00637	T551_00793				Ubiquitin-conjugating enzyme
	Ubc1	UBC1	YDR177W	SPBC2D10.20				TAPDE_002386			Ubiquitin-conjugating enzyme
	Pex4	PEX4	YGR133W	SPBC1198.09							Peroxisomal ubiquitin conjugating enzyme
	Cdc34	CDC34	YDR054C								Ubiquitin-conjugating enzyme (E2)
Ubiquitin-specific protease
	Ubp1	UBP1	YDL122W		PNEG_02532	T552_02683	T551_00191				Ubiquitin-specific protease
	Ubp2	UBP2	YOR124C	SPAC328.06							Ubiquitin-specific protease
	Ubp3	UBP3	YER151C	SPBP8B7.21	PNEG_03535	T552_03049	T551_02204	TAPDE_003417			Ubiquitin-specific protease involved in transport and osmotic response
	Doa4/Ubp5	DOA4/UBP5	YDR069C, YER144C	SPBC18H10.08c	PNEG_03403	T552_03350	T551_03059	TAPDE_002990	ECU07_0410	Eint_070350	Ubiquitin hydrolase,Putative ubiquitin-specific protease
	Ubp6	UBP6	YFR010W	SPAC6G9.08	PNEG_01569	T552_00918	T551_00093	TAPDE_001723			Ubiquitin-specific protease
	Ubp7/Ubp11	UBP7/UBP11	YIL156W,YKR098C								Ubiquitin-specific protease
	Ubp8	UBP8	YMR223W	SPAC13A11.04c	PNEG_00247	T552_01141	T551_02921			Eint_051300	Ubiquitin-specific protease component of the SAGA acetylation complex
	Ubp9/Ubp13	UBP9/UBP13	YER098W,YBL067C	SPBC1703.12	PNEG_00401	T552_00455	T551_03334	TAPDE_004104			Ubiquitin-specific protease that cleaves ubiquitin-protein fusions
	Ubp10	UBP10	YNL186W	SPCC1682.12c	PNEG_03532	T552_03046		TAPDE_002927			Ubiquitin-specific protease, deubiquitinates Ub-protein moieties
	Ubp12	UBP12	YJL197W	SPCC1494.05c	PNEG_01749	T552_03204	T551_02712	TAPDE_004823	ECU06_0910	Eint_060840	Ubiquitin-specific protease
	Ubp14	UBP14	YBR058C	SPBC6B1.06c	PNEG_00820	T552_01399	T551_01198		ECU03_0660	Eint_030570	Ubiquitin-specific protease
	Ubp15	UBP15	YMR304W	SPBC713.02c, SPCC188.08c	PNEG_01521	T552_00966	T551_00487		ECU03_0580	Eint_030490	Ubiquitin-specific protease involved in protein deubiquitination
	Ubp16	UBP16	YPL072W					TAPDE_002188			Deubiquitinating enzyme anchored to the outer mitochondrial membrane
F-box proteins
	Skp1		YDR328C	SPBC409.05	PNEG_00326	T552_00530	T551_01126	TAPDE_004574		Eint_030190	SCF ubiquitin ligase subunit
	Cdc53		YDL132W	SPAC17G6.12	PNEG_02870 PNEG_02371 PNEG_01020	T552_02359 T552_00671 T552_02923	T551_02642 T551_01564	TAPDE_003567 TAPDE_003630 TAPDE_004997	ECU07_0860	Eint_070800 Eint_091850	Cullin; structural protein of SCF complexes
	Rbx1/Hrt1		YOL133W	SPAC23H4.18c	PNEG_01300	T552_03469	T551_00033		ECU01_1095	Eint_011010	ring-box protein, SCF ubiquitin ligase complex subunit
	Grr1		YJR090C	SPBC25B2.11	PNEG_01248	T552_00145	T551_00294	TAPDE_004011			F-box protein component of an SCF ubiquitin-ligase complex
	Cdc4		YFL009W	SPAC4D7.03, SPBC1718.01	PNEG_01732	T552_03220	T551_02696	TAPDE_001666	ECU01_1300	Eint_011230	SCF ubiquitin ligase complex subunit
	Dia2		YOR080W	SPCC338.16/Pof3	PNEG_00016 PNEG_03606	T552_01368 T552_00629	T551_03531 T551_00801				Origin-binding F-box protein
	Hrt3		YLR097C	SPCC1827.08c				TAPDE_004969			Putative SCF-ubiquitin ligase F-box protein
	Mdm30		YLR368W								F-box component of an SCF ubiquitin protein ligase complex
	saf1		YBR280C	SPBC3H7.06c							F-Box protein involved in proteasome-dependent degradation of Aah1p
	Ufo1		YML088W	SPBC1703.06							F-box receptor protein
	Met30		YIL046W	SPAC57A10.05c	PNEG_01702		T551_02666	TAPDE_001053	ECU01_1300	Eint_011230	F-box protein containing five copies of the WD40 motif
	Ctf13		YMR094W								Subunit of the CBF3 complex
	Rcy1		YJL204C	SPCC18.04				TAPDE_000347			F-box protein involved in recycling endocytosed proteins
	Ela1		YNL230C	SPBC29A3.08							Elongin A
	Mfb1		YDR219C								Mitochondria-associated F-box protein
	Amn1		YBR158W					TAPDE_004011			Protein required for daughter cell separation
	Pof13			SPBC1271.01c	PNEG_01771, PNEG_01135	T552_03182, T552_01817	T551_02540, T551_02116				F-box protein Pof13
References
1. Tomko et al. Annu Rev Biochem 2013;82:415–445.
2. Liu et al., Mycobiology 2011;39:243-248.
