# Supplementary material for: Genome analysis of three Pneumocystis species reveals adaptation mechanisms to life exclusively in mammalian hosts
Source: Nat Commun. 2016 Feb 22;7:10740. doi: 10.1038/ncomms10740 (PMC4764891; doi:10.1038/ncomms10740)
Supplement: Supplementary Data 16 — Pneumocystis genes involved in oxidative phophorylation. [file ncomms10740-s17.xlsx]

## Sheet: Supplementary Data 16
Supplementary Data 16. Pneumocystis genes involved in oxidative phophorylation1.
Genes encoded in mitochondrion2 are indicated in dark shadowing.
Gene	S. cerevisiae	S. pombe	C. albicans	P. murina	P. carinii	P. jirovecii	Function
Complex I
1.6.5.3			CaJ7_s006	PNEG_00461	T552_00395	T551_00762	NADH dehydrogenase (ubiquinone) 1 alpha subcomplex subunit 2
Nad1			CaalfMp03	H905_p05	AFR90436.1	AFV57349.1	NADH-ubiquinone oxidoreductase chain 1 [EC:1.6.5.3]
Nad2			CaalfMp09	H905_p09	AFR90432.1	AFV57345.1	NADH-ubiquinone oxidoreductase chain 2 [EC:1.6.5.3]
Nad3			CaalfMp10	H905_p08	AFR90433.1	AFV57346.1	NADH-ubiquinone oxidoreductase chain 3 [EC:1.6.5.3]
Nad4			CaalfMp14	H905_p13	AFR90428.1	AFV57341.1	NADH-ubiquinone oxidoreductase chain 4 [EC:1.6.5.3]
Nad4l			CaalfMp12	H905_p13	AFR90428.1	AFV57341.1	NADH-ubiquinone oxidoreductase chain 4L [EC:1.6.5.3]
Nad5			CaalfMp13	H905_p12	AFR90429.1	AFV57342.1	NADH-ubiquinone oxidoreductase chain 5 [EC:1.6.5.3]
Nad6			CaalfMp02	H905_p06	AFR90435.1	AFV57348.1	NADH-ubiquinone oxidoreductase chain 6 [EC:1.6.5.3]
Ndufa1			CaO19.14176	PNEG_01737	T552_03215	T551_02701	NADH:ubiquinone oxidoreductase 9.8 kDa subunit
Ndufa11			CaO19.2954	PNEG_03234	T552_02147	T551_02362	NADH-ubiquinone oxidoreductase 21.3 kDa subunit
Ndufa12			orf19.1625	PNEG_00699	T552_01521	T551_00940	NADH:ubiquinone oxidoreductase 13.4kD subunit
Ndufa13				PNEG_01453	T552_01033	T551_00156	NADH:ubiquinone oxidoreductase 14kD subunit
Ndufa2			CaJ7_s006	PNEG_00461	T552_00395	T551_00763	NADH dehydrogenase (ubiquinone) 1 alpha subcomplex subunit 2
Ndufa4			CC1G_00454				NADH dehydrogenase (ubiquinone) 1 alpha subcomplex subunit 4
Ndufa5			CaO19.10102	PNEG_00151	T552_01236	T551_02827	NADH dehydrogenase (ubiquinone) 1 alpha subcomplex subunit 5
Ndufa6			CaO19.13456	PNEG_02552	T552_02664	T551_00210	NADH dehydrogenase (ubiquinone) 1 alpha subcomplex subunit 6
Ndufa8			CaO19.10339	PNEG_01939	T552_01958	T551_01974	NADH dehydrogenase (ubiquinone) 1 alpha subcomplex subunit 8
Ndufa9			CaO19.1682	PNEG_00249	T552_01139	T551_02923	NADH dehydrogenase (ubiquinone) 1 alpha subcomplex subunit 9
Ndufab1	YKL192C	SPAC4H3.09	CaO19.2439	PNEG_03232	T552_02149	T551_02360	NADH dehydrogenase (ubiquinone) 1 alpha/beta subcomplex 1
Ndufb3			W5Q_00860	PNEG_03030	T552_00193	*Supercont_2.1_PjV2:282386-282622+	NADH:ubiquinone oxidoreductase 10.6kD subunit
Ndufb4			CR_09830W_A				NADH dehydrogenase [ubiquinone] 1 beta subcomplex subunit 4
Ndufb7			orf19.446.2	PNEG_01287	T552_03455	*Scaffold_2.1_PjV2:96439-96933+	NADH dehydrogenase (ubiquinone) 1 beta subcomplex subunit 7
Ndufb8			CaO19.1872	PNEG_01668	T552_03282	T551_00879	NADH dehydrogenase (ubiquinone) 1 beta subcomplex subunit 8
Ndufb9			CaO19.12993	PNEG_03284	T552_02097	T551_01607	NADH dehydrogenase (ubiquinone) 1 beta subcomplex subunit 9
Ndufs1			CaO19.7591	PNEG_03522	T552_03036	T551_02191	NADH dehydrogenase (ubiquinone) Fe-S protein 1 [EC:1.6.5.3 1.6.99.3]
Ndufs2			CaO19.13884	PNEG_00385	T552_00471	T551_01067	NADH dehydrogenase (ubiquinone) Fe-S protein 2 [EC:1.6.5.3 1.6.99.3]
Ndufs3			CaO19.1710	PNEG_02071	T552_02440	T551_01172	NADH dehydrogenase (ubiquinone) Fe-S protein 3 [EC:1.6.5.3 1.6.99.3]
Ndufs4			CaO19.10800	PNEG_02907	T552_02324	T551_00420	NADH dehydrogenase (ubiquinone) Fe-S protein 4
Ndufs6			CaO19.11094	PNEG_00268	T552_01120	T551_00904	NADH dehydrogenase (ubiquinone) Fe-S protein 6
Ndufs7			CaO19.14086	PNEG_02725	T552_01731	T551_00563	NADH dehydrogenase (ubiquinone) Fe-S protein 7 [EC:1.6.5.3 1.6.99.3]
Ndufs8			CaO19.12222	PNEG_00954	T552_00734	T551_01229	NADH dehydrogenase (ubiquinone) Fe-S protein 8 [EC:1.6.5.3 1.6.99.3]
Ndufv1		SPBC18E5.10	CaO19.11971	PNEG_01698	T552_03254	T551_00848	NADH dehydrogenase (ubiquinone) flavoprotein 1 [EC:1.6.5.3 1.6.99.3]
Ndufv2		SPAC11E3.12	CaO19.2091	PNEG_03576	T552_03090	T551_02243	NADH dehydrogenase (ubiquinone) flavoprotein 2
N19M			orf19.3366.1	PNEG_03462	T552_02976	T551_01789	NADH-ubiquinone oxidoreductase 9.5 kDa subunit
Nurm				PNEG_00112	T552_01275	T551_02832	NADH-ubiquinone oxidoreductase 17.8 kDa subunit
Nuvm				PNEG_00651	T552_01564	T551_01031	NADH:ubiquinone oxidoreductase 6.6kD subunit
Nuwm			orf19.1549				NADH:Ubiquinone Oxidoreductase subunit
Nuxm			orf19.6607	PNEG_02173	T552_02541	T551_01271	NADH-ubiquinone oxidoreductase 20.9 kDa subunit
Nuzm			orf19.287	PNEG_02492	T552_02723	T551_00682	NADH-ubiquinone oxidoreductase 21.3 kDa subunit
Complex II
Sdh1	YKL148C, YJL045W, YEL047C	SPAC1556.02c	C1_05260C_A	PNEG_00097	T552_01290	T551_03303	succinate dehydrogenase flavoprotein subunit SDH1 SDHA
Sdh2	YLL041C	SPAC140.01	CR_05180C_A	PNEG_01289	T552_03457	T551_00044	succinate dehydrogenase iron-sulfur protein subunit SDH2 SDHB ACN17
Sdh3	YKL141W, YMR118C	SPCC330.12c	C2_01690W_A	PNEG_01534	T552_00953	T551_00129	succinate dehydrogenase cytochrome b subunit SDH3 CYB3 YKL4
Sdh4	YDR178W, YOR297C, YLR164W	SPBP23A10.16	C1_03940W_A	PNEG_00883	T552_00801	T551_01382	succinate dehydrogenase membrane anchor subunit SDH4 ACN18
Complex III
Qcr1/Cor1	YBL045C	SPBP23A10.15c	C5_05230C_A	PNEG_00882	T552_00802	T551_01383	ubiquinol--cytochrome-c reductase subunit COR1 QCR1
Qcr2	YPR191W	SPCC613.10	C5_03350W_A	PNEG_01933	T552_01964	T551_01979	ubiquinol--cytochrome-c reductase subunit 2 UCR2 COR2
Qcr6	YFR033C	SPBC16C6.08c	C3_04080W_A	PNEG_02997	T552_03431	T551_02767	ubiquinol--cytochrome-c reductase subunit 6 UCR6 COR3
Qcr7	YDR529C	SPCC737.02c	C6_03400C_A	PNEG_01433	T552_01053	T551_02531	ubiquinol--cytochrome-c reductase subunit 7 COR4 CRO1 UCR7
Qcr8	YJL166W	SPAC1782.07	C2_04590C_A	PNEG_03140	T552_02241	T551_00007	ubiquinol--cytochrome-c reductase subunit 8 COR5
Qcr9	YGR183C	SPCC1682.01	C4_02890C_A	*Supercontig 1: 492957-493297+	*Supercontig 5: 47577-47913-	T551_02932	ubiquinol--cytochrome-c reductase subunit 9 UCR9
Qcr10	YHR001W-A	SPBP4H10.08	C1_06050C_A	PNEG_01966	T552_01931	T551_01947	ubiquinol--cytochrome-c reductase subunit 10
Cyt1	YOR065W	SPBC29A3.18	C2_04950C_A	PNEG_00494	T552_00361	T551_00728	ubiquinol--cytochrome-c reductase catalytic subunit CYT1 CTC1 YOR29-16
Cob/Cytb	Q0105	NP_039502	CaalfMp11	H905_p10	AFR90431.1	AFV57344.1	cytochrome b, apocytochrome b CYTB COB1
Rip1/Isp	YEL024W	SPBC16H5.06	C3_04430W_A	PNEG_00314	T552_00543	T551_03151	ubiquinol--cytochrome-c reductase catalytic subunit RIP1
Complex IV
Cox1	Q0045	NP_039499	CaalfMp08	H905_p03	AFR90438.1	AFV57336.1	cytochrome c oxidase subunit 1OXI3
Cox10	YPL172C	SPBC365.02c	C5_02040W_A	PNEG_02311	T552_02867	T551_01763	Heme A:farnesyltransferase
Cox11	YPL132W	SPAC19B12.13	C4_04310W_A	PNEG_00544	T552_00312	T551_03623	Protein required for delivery of copper to Cox1p
Cox12/Cox6b	YLR038C	SPCC1442.08c	C6_04250W_A	PNEG_00545	T552_00311	T551_03624	cytochrome c oxidase subunit VIb
Cox13/Cox6a	YGL191W	SPCC1739.09c	C2_01590W_A	PNEG_00890	T552_00794	T551_01375	cytochrome c oxidase subunit VIa
Cox15	YER141W	SPAC22E12.10c	C6_00720C_A	PNEG_00371	T552_00486	T551_01083	Protein required for the hydroxylation of heme O to form heme A
Cox17	YLL009C	SPBC26H8.14c	C2_01180W_A				Copper metallochaperone that transfers copper to Sco1p and Cox11p
Cox2	Q0250	NP_039508	CaalfMp01	H905_p07	AFR90434.1	AFV57347.1	cytochrome c oxidase subunit 2 OXI1 OXII
Cox3	Q0275	P14575	CaalfMp04	H905_p15	AFR90426.1	AFV57339.1	cytochrome c oxidase subunit 3 OXI2
Cox4	YGL187C	SPAC1296.02	C2_01620W_A	PNEG_01814	T552_03139	T551_02585	cytochrome c oxidase subunit IV
Cox5	YIL111W	SPCC338.10c	C1_09030C_A	PNEG_01945	T552_01952	T551_01968	Subunit Vb of cytochrome c oxidase
Cox5a	YNL052W	SPCC338.10c	C1_09030C_A	PNEG_01945	T552_01952	T551_01968	cytochrome c oxidase subunit Va
Cox6	YHR051W	SPAC1B2.04	C2_03470C_A	PNEG_01491	T552_00995	T551_00455	cytochrome c oxidase subunit VI
Cox7	YMR256C	SPBC2F12.17	C3_02400C_A	PNEG_00692	T552_04117	T551_01331	cytochrome c oxidase subunit VII
Cox8/Cox7c	YLR395C	SPAC24C9.16c	C2_05920C_A	PNEG_02456	T552_02759	T551_00645	cytochrome c oxidase subunit VIII
Cox9/Cox7a	YDL067C	SPCC1259.05c	C2_05930W_A	PNEG_01888	T552_02007	T551_02095	cytochrome c oxidase subunit VIIa
Complex V
Atp1	YBL099W	SPAC14C4.14	C1_04610W_A	PNEG_00081	T552_01306	T551_03596	Alpha subunit of the F1 sector of mitochondrial F1F0 ATP synthase
Atp14	YLR295C	SPBC29A3.10c	C2_06290C_A	PNEG_00988	T552_00702	T551_01532	Subunit h of the F0 sector of mitochondrial F1F0 ATP synthase
Atp15	YPL271W	SPBC31F10.15c					Epsilon subunit of the F1 sector of mitochondrial F1F0 ATP synthase
Atp16	YDL004W	SPBC13E7.04	CR_10850C_A	PNEG_03299	T552_02082	T551_01622	Delta subunit of the central stalk of mitochondrial F1F0 ATP synthase
Atp17	YDR377W	SPBC1604.11	CR_00250W_A	PNEG_02908	T552_02323	T551_00419	Subunit f of the F0 sector of mitochondrial F1F0 ATP synthase
Atp18	YML081C-A	SPAC23C4.11	C2_00610C_A	PNEG_00863	T552_00820	*Scaffold_2.5_PjV2: 500548-500737-	Subunit of the mitochondrial F1F0 ATP synthase
Atp19	YOL077W-A	SPAC25H1.10c	C1_12320C_A				Subunit k of the mitochondrial F1F0 ATP synthase
Atp2	YJR121W	SPAC222.12c		PNEG_00966	T552_00722	T551_01509	Beta subunit of the F1 sector of mitochondrial F1F0 ATP synthase
Atp20	YPR020W	SPAC22F3.07c	C1_12590W_A	PNEG_01279	T552_03447	*Scaffold_2.1_PjV2: 109825-110180-	Subunit g of the mitochondrial F1F0 ATP synthase
Atp21	YDR322C-A	SPBC106.05c	C4_00330C_A				Subunit e of mitochondrial F1F0-ATPase
Atp4	YPL078C	SPBC1604.07	C2_05500W_A	PNEG_01184	T552_00081	T551_00231	Subunit b of the stator stalk of mitochondrial F1F0 ATP synthase
Atp5	YDR298C	SPCC1840.06	C3_00460W_A	PNEG_00551	T552_00305	T551_03630	Subunit 5 of the stator stalk of mitochondrial F1F0 ATP synthase
Atp6	Q0085	NP_039504	CaalfMp06	H905_p01	AFR90440.1	AFV57338.1	Subunit a of the F0 sector of mitochondrial F1F0 ATP synthase
Atp7	YKL016C	SPBC29A10.13	C1_07600W_A	PNEG_00583	T552_02403	T551_00215	Subunit d of the stator stalk of mitochondrial F1F0 ATP synthase
Atp8	Q0080	NP_039506	CaalfMp07	H905_p02	AFR90439.1	AFV57337.1	Subunit 8 of the F0 sector of mitochondrial F1F0 ATP synthase
Atp9	Q0130	NP_039507	CaalfMp05	H905_p14	AFR90427.1	AFV57340.1	F0-ATP synthase subunit c (ATPase-associated proteolipid)
Vma10	YHR039C-A, YLR123C	SPBC1289.05c	C2_07590W_A	PNEG_01680	T552_03270	T551_00865	Subunit G of the V1 peripheral membrane domain of V-ATPase
Atp3	YBR039W	SPBC1734.13		PNEG_00376	T552_00481	T551_01077	F-type ATPase gamma
Alternative NADH
Ndi1	YML120C	SPBC947.15c	CaO19.7972	PNEG_02040	T552_01861	T551_01877	Internal NADH dehydrogenase, NADH-ubiquinone reductase (H(+)-translocating) NDI1
Nde2	YDL085W	SPBC947.15c	CaO19.5713				Mitochondrial external NADH dehydrogenase
Nde1	YMR145C						Mitochondrial external NADH dehydrogenase
*Not present in the annotated gene set but identified in the assembly.
References
1. Marcet-Houben et al. BMC Evol Biol 2009;9:295
2. Pneumocystis mitochondial genomes are described by Ma et al. FASEB J 2013;27:1962-19721.
P. murina mitochondrion genome, acession No. NC_020332.
P. carinii mitochondrion genome, acession No. JX499145.
P. jirovecii isolate Pj_WI mitochondrion genome, acession No. JX855936.
