# Supplementary material for: Genome analysis of three Pneumocystis species reveals adaptation mechanisms to life exclusively in mammalian hosts
Source: Nat Commun. 2016 Feb 22;7:10740. doi: 10.1038/ncomms10740 (PMC4764891; doi:10.1038/ncomms10740)
Supplement: Supplementary Data 17 — Fungal genes involved in chitin metabolism. [file ncomms10740-s18.xlsx]

## Sheet: Supplementary Data 17
Supplementary Data 17. Fungal genes involved in chitin metabolism.
	S. cerevisiae	S. pombe	P. murina	P. carinii	P. jirovecii	T. deformans*	C. albicans	C. immitis	A. fumigatus	E. intestinalis	E. cuniculi	Function
Chitin synthase
Chs1	YNL192W	SPAC13G6.12c				CAHR02000119:7759-5213	CR_09020C_A	CIMG_05598	Afu2g01870 (ChsA)			Class I chitin synthase
Chs2	YBR038W	SPBC1709.01				CAHR02000119:16255-13886,	C7_02770W_A	CIMG_08655	Afu4g04180 (ChsB)			Class II chitin synthase
						CAHR02000030:6699-3983		CIMG_05647	Afu5g00760 (ChsC)			Class III chitin synthase
								CIMG_05022	Afu3g14420 (ChsG)			Class III chitin synthase
Chs3	YBR023C						C1_13110C_A	CIMG_08766	Afu8g05630 (ChsF)	Eint_011330	ECU01_1390	Class IV chitin synthase
								CIMG_05021	Afu1g12600 (ChsD)			Class VII chitin synthase
								CIMG_02463	Afu2g13440 (ChsE)			Class V chitin synthase
								CIMG_09039	Afu2g13430 (CsmB)			Class VI chitin synthase
Chitinase
Cts1	YLR286C	SPAPB1E7.04c				TAPDE_004735	CR_10110W_A	CIMG_07348	Afu5g03760 (ChiA1)			Endochitinase
Cts2	YDR371W						C2_02010C_A	CIMG_05250 CIMG_02795 CIMG_03822 CIMG_04750 CIMG_04761 CIMG_11964	Afu8g01410 (ChiB1) Afu6g09310 Afu6g09780 Afu1g00310 Afu3g07160 Afu1g02800 Afu3g11280 Afu5g03530 (Chi4) Afu5g03850 Afu5g03960 Afu5g06840 Afu6g13720			Putative chitinase
Other chitin biosynthesis related protein
Chs4	YBL061C	SPCC417.05c SPAC24B11.10c	PNEG_00460	T552_00396	T551_00764	TAPDE_004756	C3_05700W_A	CIMG_08769	Afu8g05620 (Chs3)			Activator of Chs3p (chitin synthase III) during vegetative growth
Chs7	YHR142W		PNEG_01943	T552_01954	T551_01970		C1_06010W_A		Afu1g12040, Afu1g07110			may be involved in chitin biosynthesis by regulation of Chs3p export from the ER
Chs5	YLR330W	SPAC6G9.12	PNEG_00567	T552_02419^	T551_03398	TAPDE_000858	C2_04140W_A	CIMG_05776	Afu6g02510			Component of the exomer complex
Chs6	YJL099W					TAPDE_000632	C7_03060C_A	CIMG_03453				Component of the exomer complex
Bch2	YKR027W											Component of the exomer complex
Bch1	YMR237W	SPBC31F10.16	PNEG_03557	T552_03071	T551_02227		C5_03820C_A	CIMG_03453	Afu3g12800			Component of the exomer complex
Bud7	YOR299W											Component of the exomer complex
*No chitin synthases are annotated in the T. deformans genome (ref.1) but there are at least three chitin synthase genes in the released T. deformans scaffolds based on blastx search with S. cerevisiae proteins (highlighted in grey).
^Identical to PcChs5 (ref. 2)
References
1. Cisse et al. mBio 2012;4, e00428-12.
2. Villegas et al. Med Microbiol Immunol 2012;201:337-348.
