# Supplementary material for: Genome analysis of three Pneumocystis species reveals adaptation mechanisms to life exclusively in mammalian hosts
Source: Nat Commun. 2016 Feb 22;7:10740. doi: 10.1038/ncomms10740 (PMC4764891; doi:10.1038/ncomms10740)
Supplement: Supplementary Data 18 — Pneumocystis genes involved in glucan metabolism. [file ncomms10740-s19.xlsx]

## Sheet: Supplementary Data 18
Supplementary Data 18. Pneumocystis genes involved in glucan metabolism.
	S. cerevisiae	S. pombe	P. murina	P. carinii	P. jirovecii	T. deformans	A. fumigatus	E. intestinalis	E. cuniculi	Function
Enzymes involved in fungal alpha-glucan synthesis and degradation pathways
Ags1		SPCC1281.01				TAPDE_003950	Afu3g00910 (AGS1)			alpha glucan synthase
Mok11		SPAC1527.01					Afu2g11270 (AGS2)			alpha-1,3-glucan synthase
Mok12		SPBC32H8.13c					Afu1g15440 (AGS3)			alpha-1,3-glucan synthase
Mok13		SPBC16D10.05								alpha-1,3-glucan synthase
Mok14		SPCC63.04								alpha-1,4-glucan synthase
Agn1		SPAC14C4.09				TAPDE_002467	Afu1g00650, Afu1g03352, Afu2g03980, Afu5g03940, Afu7g08350, Afu7g08510, Afu8g06030, Afu8g06360			glucan endo-1,3-alpha-glucosidase
Aah2		SPAC23D3.14c					Afu3g00900, Afu2g03230			alpha-amylase
Aah3		SPCC63.02c								alpha-amylase homolog
Mde5		SPAC25H1.09, SPCC11E10.09c				TAPDE_003521	Afu4g10130, Afu2g00710			alpha-amylase homolog
Enzymes involved in fungal beta-glucan synthesis and degradation pathways
Fks1	YLR342W	SPAC24C9.07c	PNEG_03180	T552_02202	T551_02309		Afu6g12400			1,3-beta-glucan synthase
Fks3	YMR306W	SPBC19G7.05c								Has similarity to 1,3-beta-D-glucan synthase catalytic subunits Fks1p and Gsc2p
Gsc2	YGR032W	SPCC1840.02c, SPAC19B12.03								Catalytic subunit of 1,3-beta-glucan synthase
Rho1	YPR165W	SPAC1F7.04 SPAC20H4.11c	PNEG_01418	T552_01069	T551_02516		Afu6g06900	Eint_100300	ECU10_0350	GTP-binding protein of the rho subfamily of Ras-like proteins
Smi1	YGR229C	SPBC30D10.17c	PNEG_01303	T552_03472	T551_00030	TAPDE_002971	Afu5g05770			Protein involved in the regulation of cell wall synthesis
Acf2	YLR144C	SPAC23D3.10c	PNEG_02407	T552_02960	T551_01671		Afu1g04260			Intracellular beta-1,3-endoglucanase
Dse4	YNR067C									Daughter cell-specific secreted protein with similarity to glucanases
Exg1	YLR300W	SPBC1105.05				TAPDE_004051	Afu1g03600			Major exo-1,3-beta-glucanase of the cell wall
Spr1	YOR190W									Sporulation-specific exo-1,3-beta-glucanase
Exg2	YDR261C	SPAC12B10.11					Afu6g09250			Exo-1,3-beta-glucanase
Bgl2	YGR282C	SPAC26H5.08c	PNEG_01047	T552_04075	T551_00785	TAPDE_004877	Afu1g11460			Endo-beta-1,3-glucanase
Crh1	YGR189C					TAPDE_004276	Afu3g09250, Afu6g08510			Chitin transglycosylase
Utr2	YEL040W						Afu2g03120			Chitin transglycosylase
Gas1	YMR307W	SPAC19B12.02c	PNEG_03181	T552_02201	T551_02310		Afu6g12410, Afu8g02130			Beta-1,3-glucanosyltransferase
Gas2	YLR343W									1,3-beta-glucanosyltransferase
Gas5	YOL030W	SPAC11E3.13c, SPBC342.03	PNEG_00045	T552_01340	T551_03562	TAPDE_003136	Afu2g01170			1,3-beta-glucanosyltransferase
Gas3	YMR215W					TAPDE_000676	Afu6g11390			Putative 1,3-beta-glucanosyltransferase
Gas4	YOL132W									1,3-beta-glucanosyltransferase
Sim1	YIL123W	SPAC1002.13c; SPBC2G2.17c				TAPDE_003118	Afu7g05450			Protein of the SUN family
Nca3	YJL116C									functions with Nca2p to regulate mitochondrial expression of subunits 6 (Atp6p) and 8 (Atp8p) of the Fo-F1 ATP synthase
Uth1	YKR042W									Mitochondrial inner membrane protein
Sun4	YNL066W									Cell wall protein related to glucanases; possibly involved in cell wall septation
Kre6	YPR159W	SPAC23H3.11c; SPAC17G6.11c	PNEG_02704	T552_01751	T551_00426	TAPDE_005618	Afu2g11870			1,6-beta-glucan synthase
