# Supplementary material for: Genome analysis of three Pneumocystis species reveals adaptation mechanisms to life exclusively in mammalian hosts
Source: Nat Commun. 2016 Feb 22;7:10740. doi: 10.1038/ncomms10740 (PMC4764891; doi:10.1038/ncomms10740)
Supplement: Supplementary Data 19 — Pneumocystis genes involved in glycan metabolism. [file ncomms10740-s20.xlsx]

## Sheet: Supplementary Data 19
Supplementary Data 19. Pneumocystis genes involved in glycan metabolism.
	S. cerevisiae	S. pombe	C. albicans	P. murina	P. carinii	P. jirovecii	T. deformans	A. fumigatus	E. intestinalis	E. cuniculi	Function
UDP-GlcNAc synthesis pathway
Gfa1	YKL104C	SPBC12C2.11	C3_02280C_A	PNEG_01074	T552_00616	T551_00817	TAPDE_002024	Afu6g06340	Eint_071240	ECU07_1280	Glutamine-fructose-6-phosphate transaminase
Gna1	YFL017C	SPAC16E8.03	C2_03870W_A	PNEG_00568	T552_02418	T551_03397	TAPDE_005591	Afu6g02460	Eint_071730	ECU07_1760	Glucosamine-phosphate N-acetyltransferase
Pcm1	YEL058W	SPAC1296.01c,SPAC13C5.05c	C1_13760W_A	PNEG_03553	T552_03067	T551_02223	TAPDE_004634	Afu1g06210	Eint_010530	ECU01_0650	Phosphoacetylglucosamine mutase
Qri1	YDL103C	SPBC1289.08	C5_02530W_A	PNEG_01663	T552_03287	T551_00884	TAPDE_002826	Afu7g02180	Eint_111680	ECU11_1780	UDP-N-acetylglucosamine pyrophosphorylase
GlcNAc transporter and catabolism pathway
Ngt1		SPAC6F6.04c,SPAC922.05c	C3_00650W_A					Afu1g00440, Afu8g04110, Afu8g06560			N-acetylglucosamine (GlcNAc)-specific transporter
Hxk1	YFR053C	SPAC24H6.04	C6_04580W_A	PNEG_02374	T552_02926	T551_01704	TAPDE_004966	Afu2g05910, Afu6g03980	Eint_111430	ECU11_1540	Hexokinase isoenzyme 1
Hxk2	YGL253W										Hexokinase isoenzyme 2
Dac1			C6_04600W_A					Afu1g00450, Afu8g04100			N-acetylglucosamine-6-phosphate (GlcNAcP) deacetylase
Nag1			C6_04590C_A					Afu1g00480, Afu8g04070			Glucosamine-6-phosphate deaminase
Enzymes involved in GPI-anchor biosynthesis pathway
	S. cerevisiae	S. pombe	C. albicans	P. murina	P. carinii	P. jirovecii	T. deformans	A. fumigatus	E. intestinalis	E. cuniculi
Gpi1	YGR216C	SPBC30D10.11	C3_05390C_A	PNEG_00231	T552_01155	T551_02905	TAPDE_002591	Afu3g09860			PI-GlcNAc-transferase
Gpi2	YPL076W	SPCC550.04c	CR_04470W_A	PNEG_00361	T552_00496	T551_01092		Afu3g07170			PI-GlcNAc-transferase
Gpi3	YPL175W	SPBC3D6.07	CR_04040C_A	PNEG_02268	T552_02824	T551_02154	TAPDE_003298	Afu1g16950	Eint_091510	ECU09_1210	UDP-glycosyltransferase subunit of the GPI-GnT complex
Gpi15	YNL038W		CR_01430W_A								GlycosylPhosphatidylInositol anchor biosynthesis
Eri1	YPL096C-A										Endoplasmic reticulum membrane protein that binds and inhibits Ras2p
Gpi19	YDR437W	SPAC22A12.13	C2_05280C_A	PNEG_02601	T552_02614	T551_01845	TAPDE_001428	Afu5g01810			Subunit of GPI-GlcNAc transferase involved in synthesis of GlcNAc-PI
Gpi12	YMR281W	SPAPB2B4.01c	C1_10320W_A	PNEG_01011	T552_04078	T551_01555		Afu5g12550	Eint_080220	ECU08_0300	GlcNAc-PI de-N-acetylase
Gwt1	YJL091C	SPAC144.10c	C2_05730C_A	PNEG_00788	T552_01431	T551_00375		Afu1g14870	Eint_050710	ECU05_0690	GlcN-PI acyltransferase
Gpi14	YJR013W	SPBC13E7.05	C4_02100C_A	PNEG_01458	T552_04098	T551_02509	TAPDE_005571	Afu7g01300			Mannosyltransferase 1
Pbn1	YCL052C	SPCC1919.02	C6_01370W_A	PNEG_01000	T552_00690	T551_01544		Afu5g06810			Component of glycosylphosphatidylinositol-mannosyltransferase I
Gpi18	YDR331W	SPCC11E10.02c	C1_07460C_A	PNEG_02682	T552_01773	T551_00546	TAPDE_003248	Afu1g15130	Eint_091050	ECU09_1070	mannosyltransferase
Mcd4	YKL165C	SPBC839.08c	C1_12200W_A	PNEG_03572	T552_03086	T551_02239	TAPDE_003715	Afu4g03970			Protein involved in GPI anchor synthesis
Gpi10	YGL142C	SPCC16A11.06c	C5_05040W_A	PNEG_01063	T552_00627	T551_00804		Afu4g09130			Integral membrane protein involved in GPI anchor synthesis
Smp3	YOR149C	SPAC4G8.12c	C2_03070C_A	PNEG_02327	T552_02882	T551_01747	TAPDE_005009	Afu5g06050			Alpha 1,2-mannosyltransferase
Gpi13	YLL031C	SPBC27B12.06	C2_03920C_A	PNEG_01311	T552_03480	T551_00022	TAPDE_001219	Afu6g04290			ER membrane localized phosphoryltransferase
Gpi7	YDR434W	SPAC1F12.09		PNEG_03375	T552_03379	T551_01783	TAPDE_004303	Afu6g07180			subunit of the glycosylphosphatidylinositol transamidase complex
Gpi11	YDR302W		C4_02420C_A	PNEG_02315	T552_02871	T551_01759	TAPDE_002046	Afu2g01070			ER membrane protein involved in a late step of GPI anchor assembly
Gpi8	YDR331W	SPCC11E10.02c	C1_07460C_A	PNEG_02682	T552_01773	T551_00546	TAPDE_003248	Afu1g15130	Eint_091050	ECU09_1070	GPI-Transamidase
Gaa1	YLR088W	SPAC1002.11	C5_00040C_A	PNEG_03173	T552_02209	T551_03214	TAPDE_000256	Afu6g12760			Subunit of the GPI:protein transamidase complex
Gpi16	YHR188C	SPBC1604.15	C4_03130W_A	PNEG_02556	T552_02660	T551_01798		Afu6g09020			Subunit of the glycosylphosphatidylinositol transamidase complex
Gab1	YLR459W	SPAC1952.01	C5_03120W_A	PNEG_03128	T552_00287	T551_03659		Afu4g08200			GPI transamidase subunit
Bst1	YFL025C	SPAC824.02	C1_04190C_A	PNEG_00974	T552_00715	T551_01519	TAPDE_001321	Afu7g05540			GPI-Inositoldeacylase
Gup1	YGL084C	SPAC24H6.01c	C1_13540W_A	PNEG_04002	T552_02937	T551_01693	TAPDE_005164	Afu2g05040			GPI-remodelase
Cwh43	YCR017C	SPAC589.12	CR_01290C_A					Afu3g09740			GPI-Protein-Acyl-transferase
Enzymes involved in N-glycoslation pathway
Blue: Cytoplasm; Green: Endoplasmic reticulum; Purple: Golgi
	S. cerevisiae	S. pombe	C. albicans	P. murina	P. carinii	P. jirovecii	T. deformans	A. fumigatus	E. intestinalis	E. cuniculi
Mpg1	YDL055C	SPCC1906.01	C3_07950C_A	PNEG_01701	T552_03251	T551_02665	TAPDE_003654	Afu4g11510	Eint_110560	ECU11_0690	GDP-mannose pyrophosphorylase (mannose-1-phosphate guanyltransferase)
Dpm1	YPR183W	SPAC31G5.16c	C1_08010W_A	PNEG_03192	T552_02190	T551_02321	TAPDE_001260	Afu3g10400	Eint_041040	ECU04_1060	Dolichol phosphate mannose (Dol-P-Man) synthase of the ER membrane
Sec59	YMR013C	SPCC63.10c	C3_02690C_A	PNEG_00920	T552_00766	T551_01343	TAPDE_003710	Afu4g09060			Dolichol kinase
Alg7	YBR243C	SPBC15D4.04	C2_07940C_A	PNEG_01976	T552_01921	T551_01937		Afu2g11240			UDP-N-acetyl-glucosamine-1-P transferase
Alg13	YGL047W	SPAC56E4.02c	C1_00810W_A	PNEG_01866	T552_02029	T551_02072		Afu4g13400			Catalytic component of UDP-GlcNAc transferase
Alg14	YBR070C	SPAC5D6.06c	C2_10790C_A	PNEG_01647	T552_04140	T551_00901		Afu6g06940			Component of UDP-GlcNAc transferase
Alg1	YBR110W	SPAC23C4.14	C4_06000W_A	PNEG_02334	T552_02889	T551_01740	TAPDE_002958	Afu6g14180			Mannosyltransferase
Alg2	YGL065C	SPBC11B10.01	C6_04030W_A	PNEG_00766	T552_04116	T551_03000	TAPDE_002101	Afu5g13210			Mannosyltransferase in the N-linked glycosylation pathway
Alg11	YNL048W	SPCC330.08	C6_02270C_A	PNEG_01404	T552_01082	T551_00169	TAPDE_005294	Afu1g06890			Alpha-1,2-mannosyltransferase
Rft1	YBL020W	SPBC887.19	CR_04280C_A	PNEG_01830	T552_03123	T551_02594	TAPDE_002608	Afu2g06300			Membrane protein required for translocation of Man5GlcNac2-PP-Dol
Alg3	YBL082C	SPAC7D4.06c	C6_04340W_A	PNEG_00301	T552_04071	T551_03136	TAPDE_002131	Afu5g11990			Dolichol-P-Man dependent alpha(1-3) mannosyltransferase
Alg9	YNL219C	SPAC1834.05	C1_07250C_A	PNEG_02347	T552_02902		TAPDE_005096	Afu1g13870			Mannosyltransferase, involved in N-linked glycosylation
Alg5	YPL227C	SPBC56F2.10c	CR_02790C_A	PNEG_01855	T552_02039	T551_02062	TAPDE_001899	Afu5g08210			UDP-glucose:dolichyl-phosphate glucosyltransferase
Alg12	YNR030W	SPBC1734.12c	C7_02970W_A	PNEG_00384	T552_00473	T551_01069	TAPDE_004790	Afu4g12900			Alpha-1,6-mannosyltransferase localized to the ER
Alg6	YOR002W	SPBC342.01c	CR_06900C_A	PNEG_00122	T552_01265	T551_03278		Afu3g07700			Alpha 1,3 glucosyltransferase
Alg8	YOR067C	SPAC17C9.07	C3_01880W_A	PNEG_00226	T552_01160	T551_02900	TAPDE_002785	Afu2g16790			Glucosyl transferas
Alg10	YGR227W	SPAC56F8.06c	C3_05340W_A	PNEG_01285	T552_03453	T551_00048	TAPDE_003678	Afu2g11080			Dolichyl-phosphoglucose-dependent alpha-1,2 glucosyltransferase
Ost1	YJL002C	SPAC27F1.07	C3_05530W_A	PNEG_02372	T552_02924	T551_01706	TAPDE_004967	Afu2g05790			Alpha subunit of the oligosaccharyltransferase complex of the ER lumen
Wbp1	YEL002C	SPCC338.15	C1_11170W_A	PNEG_03458	T552_02972	T551_02267		Afu5g08970			Beta subunit of the oligosaccharyl transferase glycoprotein complex
Stt3	YGL022W	SPBC1271.02	C2_01670C_A	PNEG_01168	T552_01783	T551_02507	TAPDE_005063	Afu8g04430			Subunit of the oligosaccharyltransferase complex of the ER lumen
Gls1	YGL027C	SPAC6G10.09	C4_06100W_A	PNEG_01159	T552_01792	T551_02498	TAPDE_005332	Afu6g04210			Processing alpha glucosidase I
Gls2	YBR229C	SPAC1002.03c	C5_00220W_A	PNEG_03597	T552_04095	T551_00471	TAPDE_004091	Afu5g03500			Glucosidase II catalytic subunit involved in cell wall synthesis
Mns1	YJR131W	SPAC2E1P5.01c	C1_03730C_A	PNEG_02865	T552_01592	T551_02637	TAPDE_005711	Afu6g06790			Alpha-1,2-mannosidase
Och1	YGL038C	SPAC1006.05c	C3_06090C_A	PNEG_01789	T552_03164	T551_02556	TAPDE_000378,TAPDE_003221,TAPDE_004964	Afu5g08580			Mannosyltransferase of the cis-Golgi apparatus
Hoc1	YJR075W		C6_01390W_A								Alpha-1,6-mannosyltransferase
Mnn9	YPL050C	SPAC4F10.10c	C3_06020W_A					Afu2g01450			Subunit of Golgi mannosyltransferase complex
Mnn10	YDR245W	SPAC637.06	C4_00310C_A					Afu2g14910			Subunit of a Golgi mannosyltransferase complex
Mnn11	YJL183W	SPBC8D2.17	C1_02400C_A				TAPDE_003032	Afu4g10750			Subunit of a Golgi mannosyltransferase complex
Anp1	YEL036C	SPBC1734.04	C2_08570W_A					Afu2g15910			Subunit of the alpha-1,6 mannosyltransferase complex
Van1	YML115C		C3_07500W_A								Component of the mannan polymerase I
Mnn2	YBR015C		CR_05300C_A				TAPDE_003053	Afu5g13090, Afu6g04450			Alpha-1,2-mannosyltransferase
Mnn5	YJL186W		C1_10070C_A								Alpha-1,2-mannosyltransferase
Mnn6	YPL053C										Probable mannosylphosphate transferase
Mnn1	YER001W		C5_02630C_A					Afu6g14480			Alpha-1,3-mannosyltransferase
Enzymes involved in O-glycoslation pathway
Green: Endoplasmic reticulum; Purple: Golgi
	S. cerevisiae	S. pombe	C. albicans	P. murina	P. carinii	P. jirovecii	T. deformans	A. fumigatus	E. intestinalis	E. cuniculi
Dpm1	YPR183W	SPAC31G5.16c	C1_08010W_A	PNEG_03192	T552_02190	T551_02321	TAPDE_001260	Afu3g10400	Eint_041040	ECU04_1060	Dolichol phosphate mannose (Dol-P-Man) synthase of the ER membrane
Mpg1	YDL055C	SPCC1906.01	C3_07950C_A	PNEG_01701	T552_03251	T551_02665	TAPDE_003654	Afu4g11510	Eint_110560	ECU11_0690	GDP-mannose pyrophosphorylase (mannose-1-phosphate guanyltransferase)
Pmt1	YDL095W	SPAC22A12.07c	C7_02890C_A	PNEG_00837	T552_00845	T551_01422	TAPDE_001170	Afu3g06450			Protein O-mannosyltransferase of the ER membrane
Pmt5	YDL093W										Protein O-mannosyltransferase
Pmt2	YAL023C	SPAPB1E7.09		PNEG_03510	T552_03025	T551_02178	TAPDE_000068	Afu1g07690	Eint_021260	ECU02_1300	protein O-mannosyltransferase
Pmt3	YOR321W
Pmt6	YGR199W		C4_04780W_A
Pmt4	YJR143C	SPBC16C6.09	C2_06100W_A	PNEG_00091	T552_01296	T551_03309		Afu8g04500
Kre2/Mnt1	YDR483W	SPBC19C7.12c	C3_01830C_A				TAPDE_004546	Afu5g10760	Eint_041110	ECU04_1130	Alpha1,2-mannosyltransferase of the Golgi
Ktr1	YOR099W	SPCC777.07	C3_01810C_A								Alpha-1,2-mannosyltransferase
Ktr3	YBR205W		CR_05290W_A								Alpha-1,2-mannosyltransferase
Mnn1	YER001W		C5_02630C_A					Afu6g14480			Alpha-1,3-mannosyltransferase
Mnt3	YIL014W										Alpha-1,3-mannosyltransferase
Mnt2	YGL257C		C1_10300W_A								Alpha-1,3-mannosyltransferase
Mnt4	YNR059W		C1_04900W_A								Alpha-1,3-mannosyltransferase
