# Supplementary material for: Genome analysis of three Pneumocystis species reveals adaptation mechanisms to life exclusively in mammalian hosts
Source: Nat Commun. 2016 Feb 22;7:10740. doi: 10.1038/ncomms10740 (PMC4764891; doi:10.1038/ncomms10740)
Supplement: Supplementary Data 20 — GSEA of categories enriched in genes highly expressed during Pneumocystis infection. [file ncomms10740-s21.xlsx]

## Sheet: Supplementary Data 20
Supplementary Data 20. GSEA of categories enriched in genes highly expressed during Pneumocystis infection.
Gene set	Gene set description	P. murina				P. carinii
		Size	NES	NOM p-value	FDR q-value	Size	NES	NOM p-value	FDR q-value
PF00076	RNA_RECOGNITION_MOTIF RRM_1	60	2.85342	0	0	60	2.99069	0	0
PF01423	LSM_DOMAIN	16	2.9515	0	0	15	2.2297	0	0.00231325
PF02349	MAJOR_SURFACE_GLYCOPROTEIN	50	3.49936	0	0	130	2.12922	0	0.00576878
PF12373	MAJOR_SURFACE_GLYCOPROTEIN_2_C_TERMINAL	32	3.47246	0	0	94	2.2503	0	0.00214204
PF13893	RNA_RECOGNITION_MOTIF RRM_5	47	3.01986	0	0	48	2.70246	0	0
PF14259	RNA_RECOGNITION_MOTIF RRM_6	50	2.97681	0	0	52	3.18828	0	0
SIGP4	Secreted proteins (predicted by SignalP4)	118	3.07593	0	0	150	2.37441	0	0.000928909
PF00025	ADP-RIBOSYLATION_FACTOR_FAMILY	28	2.51667	0	0.000229968	26	2.45126	0	0.000443801
PF00125	CORE_HISTONE_H2A/H2B/H3/H4	12	2.52525	0	0.000249132	13	2.42544	0	0.000563961
PF00071	RAS_FAMILY	27	2.4753	0	0.00037317	25	2.42724	0	0.000574544
PF00240	UBIQUITIN_FAMILY	11	2.48353	0	0.000398048	12	2.46751	0	0.000291891
PF00467	KOW_MOTIF	5	2.44309	0	0.000468452	5	2.33947	0	0.00120613
PF00179	UBIQUITIN-CONJUGATING_ENZYME	12	2.43393	0	0.000496536	12	2.11218	0	0.00669248
PF08477	MIRO-LIKE_PROTEIN	28	2.36218	0	0.000906748	26	2.37621	0	0.000983551
PF11976	UBIQUITIN-2_LIKE_RAD60_SUMO-LIKE	9	2.23475	0.00152207	0.00413563	9	2.42339	0	0.000593423
PF00227	PROTEASOME_SUBUNIT	14	2.22615	0	0.00417282	14	2.89194	0	0
PF00118	TCP-1/CPN60_CHAPERONIN_FAMILY	10	2.18719	0	0.00581923	10	2.28272	0	0.00145519
EC:1.6.99.3	NADH_DEHYDROGENASE	13	2.12521	0.00140056	0.00900612	12	1.92611	0.00937082	0.0235804
EC:1.6.5.3	NADH:UBIQUINONE_REDUCTASE_(H(+)-TRANSLOCATING)	13	2.09127	0.00142248	0.010833	13	1.79833	0.0178082	0.0485102
PF14560	UBIQUITIN-LIKE_DOMAIN	7	2.09408	0.00153846	0.0110598	5	2.00706	0.00159236	0.0156059
EC:5.2.1.8	PEPTIDYLPROLYL_ISOMERASE	8	2	0.00313972	0.020322	8	1.96744	0.00740741	0.018243
EC:6.3.2.19	UBIQUITIN--PROTEIN_LIGASE	14	2.00201	0.00428571	0.0208542	14	1.97877	0.0027248	0.0170676
PF01248	RIBOSOMAL_PROTEIN_L7AE/L30E/S12E/GADD45_FAMILY	5	1.96964	0.00321027	0.0241205	5	2.17157	0.00152905	0.0040768
TIGR00231	SMALL_GTP:_SMALL_GTP-BINDING_PROTEIN_DOMAIN	36	1.95875	0.00241546	0.0251874	33	2.1778	0	0.0038508
EC:3.4.25.1	PROTEASOME_ENDOPEPTIDASE_COMPLEX	12	1.9227	0.00436047	0.0313089	12	2.76375	0	0
PF00085	THIOREDOXIN	7	1.89582	0.00950872	0.036449	7	1.99856	0.0058651	0.0158415
PF00013	KH_DOMAIN	7	1.8562	0.00617284	0.0462171	8	2.31463	0	0.00146052
PF00735	SEPTIN	5	2.07357	0.00160514	0.011875
PF10584	PROTEASOME_SUBUNIT_A_N-TERMINAL_SIGNATURE					7	2.30052	0.00145773	0.00142642
PF00505	HMG_(HIGH_MOBILITY_GROUP)_BOX					8	2.18961	0.0013947	0.0037102
PF09011	HMG-BOX_DOMAIN					6	2.17843	0.00149477	0.00399342
PF00012	HSP70_PROTEIN					7	2.06621	0.00423729	0.00984226
PF00096	ZINC_FINGER,_C2H2_TYPE					9	2.00009	0.00143266	0.0158865
PF00226	DNAJ_DOMAIN					24	1.98093	0.00623441	0.0173023
PF13181	TETRATRICOPEPTIDE_REPEAT					16	1.94771	0	0.0208911
PF00808	HISTONE-LIKE_TRANSCRIPTION_FACTOR_(CBF/NF-Y)_AND_ARCHAEAL_HISTONE					9	1.89415	0.0101449	0.0283594
PF02520	DOMAIN_OF_UNKNOWN_FUNCTION_DUF148					20	1.84033	0.00127551	0.0413743
PF13465	ZINC-FINGER_DOUBLE_DOMAIN					8	1.81589	0.0162003	0.0468789
PF13833	EF-HAND_DOMAIN_PAIR					6	1.81704	0.0133333	0.0474581
PF13371	TETRATRICOPEPTIDE_REPEAT					9	1.7975	0.00847458	0.0478242
PF00320	GATA_ZINC_FINGER					7	1.80289	0.00888889	0.0481791
PF13894	C2H2-TYPE_ZINC_FINGER					8	1.78815	0.0130246	0.049039
PF00009	ELONGATION_FACTOR_TU_GTP_BINDING_DOMAIN					28	1.80314	0.016185	0.0491829
