# Supplementary material for: Genome analysis of three Pneumocystis species reveals adaptation mechanisms to life exclusively in mammalian hosts
Source: Nat Commun. 2016 Feb 22;7:10740. doi: 10.1038/ncomms10740 (PMC4764891; doi:10.1038/ncomms10740)
Supplement: Supplementary Data 21 — Glycopeptide mapping of P. carinii Msg protein digests. [file ncomms10740-s22.xlsx]

## Sheet: Supplementary Data 21
Supplementary Data 21. Glycopeptide mapping of P. carinii Msg protein digests.
Msg ID	Site of glycosylation	Peptide sequencea	Glycan	Byonic Score	z	Observed	∆ppm	Fragment Typeb
						m/z
T552_00001	N578	(R)KDHALYNEQNC*TEVLHEK(C)	HexNAc(2)Hex(5)	779.3	5	689.698	-0.6	HCD
T552_00001	N578	(K)DHALYNEQNC*TEVLHEK(C)	HexNAc(2)Hex(5)	435.1	4	829.847	-1	HCD
T552_00292	N465	(K)KYVVENC*TK(L)	HexNAc(2)Hex(5)	408.3	3	786.335	-1.5	HCD
T552_00293	N605	(K)RKDDSLMTQDNC*TK(A)	HexNAc(2)Hex(5)	578.6	4	732.804	-1.3	HCD
T552_00293	N605	(R)KDDSLMTQDNC*TK(A)	HexNAc(2)Hex(5)	602.2	3	924.702	-1.2	HCD
T552_01116**	N570	(K)RKDHALYNEQNC*TEVLQEK(C)	HexNAc(2)Hex(5)	498.4	4	898.645	-1.5	HCD
T552_01116**	N634	(K)ANETALEELC*TTWGR(H)	HexNAc(2)Hex(5)	449.4	3	989.748	-0.1	HCD
T552_01617	N638	(K)VNIKNEEILQEIGKANETALEELC*TTWGR(H)	HexNAc(2)Hex(5)	508.5	4	1144.53	-1	HCD
T552_02428	N630	(K)ILEEIEKANKNETALEELC*TTWGR(H)	HexNAc(2)Hex(5)	484.7	4	1016.71	-1.5	HCD
T552_02428	N630	(K)ANKNETALEELC*TTWGR(H)	HexNAc(2)Hex(5)	644.5	3	1070.46	-1.1	HCD
T552_03420	N572	(K)KDDSLMTQGNC*TK(A)	HexNAc(2)Hex(5)	522.2	3	905.367	-1.2	HCD
T552_03707	N715	(K)GSLKSEDEC*KEALGKNC*TELEK(N)	HexNAc(2)Hex(5)	492.1	5	749.127	-1	HCD
T552_03709	N467	(K)YVVENC*TK(L)	HexNAc(2)Hex(5)	562.7	3	743.638	0.3	HCD
T552_03709	N467	(K)YVVENC*TKLDK(K)	HexNAc(2)Hex(5)	431.5	3	862.373	-0.9	HCD
T552_03716	N573	(R)KDHSLYDEQNC*TK(A)	HexNAc(2)Hex(5)	521.7	4	714.291	-0.7	HCD
T552_03721**	N244	(K)KNNITYKAPESDFSPVKPSASLLR(R)	HexNAc(2)Hex(5)	667.5	5	776.573	-1.5	HCD
T552_03721**	N244	(K)NNITYKAPESDFSPVKPSASLLR(R)	HexNAc(2)Hex(5)	779.1	4	938.441	-1.1	HCD
T552_03721**	N723	(R)C*TELEKNDTFK(I)	HexNAc(2)Hex(5)	481.1	3	867.692	-0.5	HCD
T552_03724	N728	(K)KHC*TGLQNNDTFK(I)	HexNAc(2)Hex(5)	461.5	4	695.545	-1.1	HCD
T552_03724	N728	(K)HC*TGLQNNDTFK(I)	HexNAc(2)Hex(5)	534.3	3	884.359	-1.1	HCD
T552_03735**	N579	(K)VFLEKKDDSLMIQENC*TK(A)	HexNAc(2)Hex(5)	518	4	854.382	-0.5	HCD
T552_03735**	N719	(K)C*KEALGKNC*TELKK(N)	HexNAc(2)Hex(5)	513.2	4	724.576	-1.5	ETD
T552_03736**	N537***	(K)EKC*DELKNHTYLNSEK(C)	HexNAc(2)Hex(5)	612	5	645.678	-1.4	HCD
T552_03736**	N537***	(K)C*DELKNHTYLNSEK(C)	HexNAc(2)Hex(5)	513.1	4	742.562	-0.8	HCD
T552_03736**	N537***	(K)C*DELKNHTYLNSEK(C)	HexNAc(2)Hex(6)	449.9	4	783.076	-0.6	HCD
T552_03736**	N580	(R)KVFLEREDDALYDEQNC*TK(A)	HexNAc(2)Hex(5)	743.1	4	898.136	-0.5	HCD
T552_03736**	N580	(K)VFLEREDDALYDEQNC*TK(A)	HexNAc(2)Hex(5)	616	4	866.113	-0.2	HCD
T552_03736**	N645	(K)VNIKNEEILEQIGEANKNKNETTLEELC*TTWGR(H)	HexNAc(2)Hex(5)	618.9	4	1273.34	-0.3	HCD
T552_03736**	N645	(K)NEEILEQIGEANKNKNETTLEELC*TTWGR(H)	HexNAc(2)Hex(5)	590.4	4	1159.52	-2.2	HCD
T552_03736**	N645	(K)NKNETTLEELC*TTWGR(H)	HexNAc(2)Hex(5)	672.9	3	1056.78	-2	HCD
T552_03743	N720	(K)HC*PELEKNQTFK(T)	HexNAc(2)Hex(5)	431.1	4	687.545	-1.1	HCD
aAmino acid residues highlighted in red are glycosylation sites; C*, Carboxyamidomethylated cysteine.
The same Msg proteins (in shading) can have multiple glycosylation sites at the same and/or different sites.
** Multiple N-glycosylation sites within a single protein.
*** N537 on T552_03736 carries M5N2 as a main N-glycan, while M6N2 as a minor N-glycan component (see more details in Fig. 6 and fig. S16).
bHCD, higher-energy C-trap dissociation. ETD, electron-transfer dissociation.
