# Supplementary material for: Genome analysis of three Pneumocystis species reveals adaptation mechanisms to life exclusively in mammalian hosts
Source: Nat Commun. 2016 Feb 22;7:10740. doi: 10.1038/ncomms10740 (PMC4764891; doi:10.1038/ncomms10740)
Supplement: Supplementary Data 22 — Pneumocystis genes involved in spliceosome. [file ncomms10740-s23.xlsx]

## Sheet: Supplementary Data 22
Supplementary Data 22. Pneumocystis genes involved in spliceosome.
Shaded in gray are spliceosomal RNAs
Gene	S. cerevisiae1	P. murina	P. carinii	P. jirovecii	S. pombe	C. albicans*	T. deformans	A. fumigatus	C. immitis	E. cuniculi	E. intestinalis	Function
cis assembly of pre-catalytic spliceosome
Clf1	YLR117C	PNEG_00447	T552_00408	T551_03381	SPBC31F10.11c	C3_03330C_A	TAPDE_000191	Afu1g10200	CIMG_10309			Member of the NineTeen Complex (NTC).
Generation of catalytic spliceosome for first transesterification step
Cwc24	YLR323C	PNEG_01763	T552_03190	T551_02727	SPBC13E7.02	C2_00280C_A	TAPDE_001779	Afu5g07720	CIMG_06140	ECU06_1060	Eint_060990	General splicing factor required for stable U2 snRNP binding to primary transcripts.
Ist3	YIR005W	PNEG_03214	T552_02167	T551_02343	SPBC887.05c	C1_04120C_A			CIMG_06780			Component of the U2 snRNP required for the first catalytic step of splicing and for spliceosomal assembly.
Prp19	YLL036C	PNEG_01576	T552_00912	T551_00087	SPAC29A4.08c	C3_07480W_A	TAPDE_001990	Afu5g13510	CIMG_09355			Splicing factor associated with the spliceosome.
Prp2	YNR011C	PNEG_00260	T552_01128	T551_02934	SPBC19C2.01	C3_04230W_A			CIMG_00939			RNA-dependent DExD/H-box ATPase; required for activation of spliceosome before first transesterification step in RNA splicing.
Snu114	YKL173W	PNEG_00429	T552_00426	T551_03363	SPBC215.12	C2_04640C_A	TAPDE_001814	Afu8g03990	CIMG_02263			GTPase component of U5 snRNP involved in mRNA splicing via spliceosome; binds directly to U5 snRNA.
Spp381	YBR152W											Component of U4/U6.U5 tri-snRNP; interacts genetically and physically with Prp38p.
Spp382	YLR424W	PNEG_01713	T552_03240	T551_02677	SPAC1486.03c	C1_02900C_A						Essential protein that forms a dimer with Ntr2p; also forms a trimer, with Ntr2p and Prp43p.
Syf1	YDR416W	PNEG_02209	T552_02576	T551_00918	SPBC211.02c	C4_06410W_A			CIMG_09200			Member of the NineTeen Complex (NTC).
Yju2	YKL095W	PNEG_01487	T552_00999	T551_00451	SPAC9.13c	C3_00100W_A	TAPDE_003396	Afu5g02580	CIMG_06466	ECU08_0570	Eint_080500	Essential protein required for pre-mRNA splicing; associates transiently with the spliceosomal NTC.
Generation of catalytic spliceosome for second transesterification step
Cdc40	YDR364C	PNEG_03085	T552_00245	T551_03272	SPBC6B1.10	C1_12750C_A	TAPDE_000751	Afu6g07300	CIMG_08016			Pre-mRNA splicing factor; important for catalytic step II of pre-mRNA splicing and plays a role in cell cycle progression.
Cef1	YMR213W	PNEG_02751	T552_01706	T551_00590	SPAC644.12	C1_09370W_A	TAPDE_000988	Afu2g05540	CIMG_00756	ECU02_0420	Eint_020350	Essential splicing factor; associated with Prp19p and the spliceosome.
Isy1	YJR050W	PNEG_03210	T552_02171	T551_02339	SPBC32F12.05c	C7_03530C_A	TAPDE_002635	Afu5g08690	CIMG_06772			Member of the NineTeen Complex (NTC),
Prp16	YKR086W				SPBC1711.17	CR_02590C_A						DEAH-box RNA helicase involved in second catalytic step of splicing and in exon ligation.
Prp18	YGR006W	PNEG_00652	PNEG_0065	T551_01032	SPCC126.14	C2_00200W_A	TAPDE_005665	Afu1g16990	CIMG_06526			Splicing factor and component of snRNP U5; factor involved in the positioning of the 3' splice site during the second catalytic step of splicing.
Prp22	YER013W	PNEG_02752	T552_01705	T551_00591	SPAC10F6.02c	C5_05370C_A	TAPDE_000983		CIMG_00743	ECU09_0150		DEAH-box RNA-dependent ATPase/ATP-dependent RNA helicase.
Prp45	YAL032C	PNEG_01520	T552_00967	T551_00486	SPCC188.11	C6_02440C_A	TAPDE_004556	Afu5g03050	CIMG_06508	ECU03_0260	Eint_030150	Protein required for pre-mRNA splicing; associates with the spliceosome and interacts with splicing factors Prp22p and Prp46p.
Prp8	YHR165C	PNEG_03064	T552_00223	T551_01336	SPAC4F8.12c	CR_08660W_A	TAPDE_002318	Afu2g03030	CIMG_04573	ECU04_0760	Eint_040710	Component of U4/U6-U5 snRNP complex; involved in second catalytic step of splicing.
Slu7	YDR088C	PNEG_02281	T552_02837	T551_02374	SPBC365.05c	C3_06770W_A	TAPDE_001122	Afu3g06770	CIMG_00398			RNA splicing factor; required for ATP-independent portion of 2nd catalytic step of spliceosomal RNA splicing.
Snr6	snR6	*Supercontig 3: 551829-551924 -	*Supercontig 6: 8090-8200 +	*Supercontig_2.5_PjV2: 19174-19279-								U6 spliceosomal RNA (U6 snRNA); mediates catalysis of pre-mRNA splicing by the spliceosome.
Snr7-L	snR7-L											U5 spliceosomal RNA (U5 snRNA), long form
Snr7-S	snR7-S											U5 spliceosomal RNA (U5 snRNA), short form; derived from SNR7-L by 3' end processing.
mRNA splicing
U2AF		PNEG_00932	T552_00755	T551_02450	SPAP8A3.06	C1_04990C_A, C1_05090W_A	TAPDE_000405	Afu3g02380	CIMG_04462	ECU09_1420	Eint_091270	UAF2: splicing factor U2AF 23 kDa subunit
Bud13	YGL174W	PNEG_00917	T552_00769	T551_01346	SPCC1620.10	C1_13380W_A	TAPDE_004832	Afu4g03160	CIMG_08908			Subunit of the RES complex required for nuclear pre-mRNA retention and splicing.
Bud31	YCR063W	PNEG_00624	T552_02362	T551_01006	SPBC24C6.11	C1_09880C_A		Afu5g05610	CIMG_06368	ECU05_1230	Eint_051280	Component of the SF3b subcomplex of the U2 snRNP.
Cbc2	YPL178W	PNEG_02794	T552_01664	T551_01483	SPBC13A2.01c	C1_04790W_A		Afu2g08570	CIMG_00837	ECU03_0760	Eint_030650	Small subunit of the heterodimeric cap binding complex with Sto1p.
Csx1	YBR212W|YHR086W	PNEG_01673	T552_03277	T551_00874	SPAC17A2.09c	C3_07100C_A	TAPDE_000822	Afu7g02230	CIMG_07756	ECU02_0250	Eint_020170	CSX1: RNA-binding protein
Cus1	YMR240C	PNEG_03521	T552_03035	T551_02189	SPAC22F8.10c	CR_10060W_A	TAPDE_000048	Afu5g04420	CIMG_06339	ECU11_1490	Eint_111380	Protein required for assembly of U2 snRNP into the spliceosome; forms a complex with Hsh49p and Hsh155p
Cus2	YNL286W	PNEG_02248	T552_02804	T551_00339	SPBC1289.02c	C6_03910C_A	TAPDE_001389	Afu1g10920	CIMG_06929			Putative checkpoint factor in transcription; binds to U2 snRNA and Prp11p; may be involved in U2 snRNA folding.
Cwc15	YDR163W	PNEG_00221	T552_01165	T551_02895	SPBC337.06c	C1_12630C_A			CIMG_00806			Non-essential protein involved in pre-mRNA splicing; component of a complex containing Cef1p.
Cwc2	YDL209C	PNEG_02867	T552_01590	T551_02639	SPAC3A12.11c	C1_11280W_A	TAPDE_005264	Afu5g06760	CIMG_05989			Member of the NineTeen Complex (NTC).
Cwc21	YDR482C	PNEG_01344	T552_03513	T551_03200	SPAC4A8.09c	C1_10080W_A	TAPDE_005264	Afu6g04320"	CIMG_10219			Protein involved in RNA splicing by the spliceosome; component of a complex containing Cef1p.
Cwc22	YGR278W	PNEG_03288	T552_02093	T551_01611	SPBC13E7.01	C2_10100W_A		Afu1g03010	CIMG_04777			Spliceosome-associated protein that is required for pre-mRNA splicing; necessary for Prp2p function at the first catalytic step of splicing.
Cwc25	YNL245C	PNEG_00852	T552_00831	T551_01408	SPBC146.05c	C5_04080C_A		Afu2g10330	CIMG_00480			Splicing factor required for the first step of pre-mRNA splicing; binding to the spliceosome requires Prp2p and Yju2p; heat-stable protein.
Dbr1	YKL149C	PNEG_03603	T552_01458	T551_03006	SPAC17A5.02c	C6_02050W_A	TAPDE_002106	Afu6g10370	CIMG_09715			RNA lariat debranching enzyme; catalyzes debranching of lariat introns formed during pre-mRNA splicing.
Dib1	YPR082C	PNEG_03502	T552_03017	T551_02169	SPCC16A11.05c	C5_00920W_A	TAPDE_002415	Afu3g12290	CIMG_08987	ECU02_1270	Eint_021230	17-kDa component of the U4/U6aU5 tri-snRNP; plays an essential role in pre-mRNA splicing, orthologue of hDIM1.
Drn1	YGR093W	PNEG_03580	T552_03094	T551_02248	SPAC1F3.09	C1_02090C_A		Afu6g08250	CIMG_01131			Splicing factor that modulates turnover of branched RNAs by Dbr1p.
Ecm2	YBR065C	PNEG_00346	T552_00511	T551_01107	SPCC550.02c	C2_10810W_A		Afu4g03640	CIMG_08445			Pre-mRNA splicing factor; facilitates the cooperative formation of U2/U6 helix II in association with stem II in the spliceosome, function may be regulated by Slu7p
Hsh155	YMR288W	PNEG_00004	T552_01380	T551_03518	SPAC27F1.09c	C4_03150W_A	TAPDE_000687	Afu2g13780	CIMG_04653			U2-snRNP associated splicing factor; forms extensive associations with the branch site-3' splice site-3' exon region upon prespliceosome formation.
Hsh49	YOR319W	PNEG_01153	T552_01799	T551_02490	SPAC31G5.01	C2_07060W_A	TAPDE_003754	Afu6g05180	CIMG_02600			U2-snRNP associated splicing factor; similar to the mammalian splicing factor SAP49.
Hub1	YNR032C-A	PNEG_01464	T552_01022	T551_00427	SPBC31E1.03	C4_05040W_A	TAPDE_002811	Afu3g13370	CIMG_03505			Ubiquitin-like protein modifier; promotes alternative splicing of SRC1 pre-mRNA.
Lea1	YPL213W	PNEG_00774	T552_01445	T551_02992	SPBC1861.08c	C4_05750C_A	TAPDE_001274	Afu5g11000	CIMG_00680			Component of U2 snRNP complex; disruption causes reduced U2 snRNP levels; physically interacts with Msl1p; putative homolog of human U2A' snRNP protein
Lsm2	YBL026W	PNEG_02829	T552_01628	T551_01441	SPCC1620.01c	CR_04260W_A	TAPDE_001758	Afu2g15210	CIMG_01407	ECU09_1805	Eint_091840	Lsm (Like Sm) protein; part of heteroheptameric complexes (Lsm2p-7p and either Lsm1p or 8p): cytoplasmic Lsm1p complex involved in mRNA decay; nuclear Lsm8p complex part of U6 snRNP and possibly involved in processing tRNA, snoRNA, and rRNA.
Lsm3	YLR438C-A	PNEG_02039	T552_01862	T551_01878	SPBC9B6.05c	CR_07330W_A	TAPDE_001728	Afu5g12570	CIMG_09315	ECU10_1580	Eint_101550	Lsm (Like Sm) protein
Lsm4	YER112W	PNEG_02624	T552_00016	T551_02790	SPBC30D10.06	C7_02510W_A		Afu2g12020	CIMG_11527	ECU03_0360	Eint_030280	Lsm (Like Sm) protein
Lsm5	YER146W	PNEG_02643	T552_00036	T551_00521	SPBC20F10.09	C1_14410W_A	TAPDE_001728	Afu7g04280	CIMG_11969		Eint_080050	Lsm (Like Sm) protein
Lsm6	YDR378C	PNEG_02213	T552_02580	T551_03019	SPAC2F3.17c	CR_00240W_A		Afu6g06325	CIMG_07033	ECU06_1140	Eint_050950	Lsm (Like Sm) protein
Lsm7	YNL147W	PNEG_00610	T552_02377	T551_00989	SPCC285.12	C5_03400C_A	TAPDE_002824	Afu1g14290	CIMG_03202	ECU08_0545		Lsm (Like Sm) protein
Lsm8	YJR022W	PNEG_01132	T552_01820	T551_02119	SPCC1840.10	C5_02810W_A	TAPDE_003207	Afu1g11670	CIMG_07004	ECU07_1830	Eint_111990	Lsm (Like Sm) protein; forms heteroheptameric complex (with Lsm2p, Lsm3p, Lsm4p, Lsm5p, Lsm6p, and Lsm7p).
Mrn1	YPL184C	PNEG_01778	T552_03175	T551_02546	SPAC2F7.11	C6_02690C_A	TAPDE_005292	Afu2g05670	CIMG_00769	ECU03_0750	Eint_061090	RNA-binding protein that may be involved in translational regulation.
Msl1	YIR009W	PNEG_01068	T552_00622	T551_00810	SPBC8D2.09c	C1_08890C_A	TAPDE_000930	Afu5g11930	CIMG_07275	ECU02_1160	Eint_021120	U2B component of U2 snRNP; involved in splicing.
Msl5	YLR116W	PNEG_01182	T552_00080	T551_00229	SPCC962.06c	C3_03300C_A		Afu3g10840	CIMG_03768	ECU02_1160	Eint_021120	Component of commitment complex; which defines first step in splicing pathway.
Mud1	YBR119W				SPBC4B4.07c	C3_05940C_A						U1 snRNP A protein; homolog of human U1-A; involved in nuclear mRNA splicing.
Mud2	YKL074C	PNEG_00168	T552_01219	T551_02843	SPBC146.07	C2_02770W_A		Afu7g05310	CIMG_04674			MUD2: Protein involved in early pre-mRNA splicing, component of the pre-mRNA-U1 snRNP complex, U2AF large subunit (U2AF-59)
Nam8	YHR086W	PNEG_01673	T552_03277	T551_00874	SPBC23E6.01c	C2_07520C_A		Afu7g02230	CIMG_07756	ECU06_0230i		RNA binding protein, component of the U1 snRNP protein.
Npl3	YDR432W	PNEG_00729	T552_01490	T551_03040	SPAC16.02c	C1_14280C_A		Afu3g10100	CIMG_03560		Eint_020470	RNA-binding protein; promotes elongation, regulates termination, and carries poly(A) mRNA from nucleus to cytoplasm.
Ntc20	YBR188C								CIMG_09740			Member of the NineTeen Complex (NTC); this complex contains Prp19p and stabilizes U6 snRNA in catalytic forms of the spliceosome containing U2, U5, and U6 snRNAs
Ntr2	YKR022C				SPAC17A2.08c							Essential protein that forms a dimer with Ntr1p; also forms a trimer, with Ntr2p and the DExD/H-box RNA helicase Prp43p, that is involved in spliceosome disassembly
Pml1	YLR016C	PNEG_00240	T552_01147	T551_02914			TAPDE_001000	Afu3g11540	CIMG_11166			Subunit of the RES complex; RES complex is required for nuclear retention of unspliced pre-mRNAs; acts in the same pathway as Pml39p and Mlp1p
Prp21	YJL203W	PNEG_00850	T552_00833	T551_01410	SPAC22A12.09c	C4_01280C_A		Afu3g06440	CIMG_00437			Subunit of the SF3a splicing factor complex; required for spliceosome assembly
Prp3	YDR473C				SPAC29E6.02	C2_03200W_A		Afu1g13890	CIMG_03379			Splicing factor; component of the U4/U6-U5 snRNP complex
Prp31	YGR091W	PNEG_02115	T552_02486	T551_03320	SPBC119.13c	C2_06650C_A	TAPDE_002523	Afu1g10190	CIMG_10310			Splicing factor; component of the U4/U6-U5 snRNP complex
Prp4	YPR178W	PNEG_00092, PNEG_00728	T552_01295, T552_01491	T551_03308 , T551_03041	SPAC227.12, SPCC777.14	CR_09480W_A	TAPDE_004379	Afu8g04590	CIMG_02199			Splicing factor; component of the U4/U6-U5 snRNP complex
Prp40	YKL012W	PNEG_02108	T552_02478	T551_03328	SPAC4D7.13	CR_01050C_A	TAPDE_005577	Afu1g10320	CIMG_10315	ECU09_0700	Eint_090660	U1 snRNP protein involved in splicing; interacts with the branchpoint-binding protein during the formation of the second commitment complex
Prp42	YDR235W	PNEG_02234	T552_02600	T551_02956		CR_03750C_A		Afu4g09010	CIMG_12139			U1 snRNP protein involved in splicing; required for U1 snRNP biogenesis; contains multiple tetriatricopeptide repeats
Prp46	YPL151C	PNEG_02076	T552_02445	T551_01167	SPBP22H7.07	C3_00500C_A	TAPDE_002252	Afu1g10710	CIMG_08980	ECU11_1970	Eint_111870	Member of the NineTeen Complex (NTC).
Prp6	YBR055C	PNEG_00827	T552_01392	T551_01190	SPBC6B1.07	C1_12670C_A	TAPDE_004514	Afu2g06070	CIMG_00987			Splicing factor; component of the U4/U6-U5 snRNP complex
Prp9	YDL030W	PNEG_01498	T552_00988	T551_00462	SPBC36.09	C5_01930W_A		Afu5g02420				Subunit of the SF3a splicing factor complex; required for spliceosome assembly; acts after the formation of the U1 snRNP-pre-mRNA complex
Rds3	YPR094W	PNEG_00210	T552_01176	T551_02884	SPAC23H3.02c	C2_06790W_A			CIMG_12346	ECU08_0985	Eint_080970	Component of the SF3b subcomplex of the U2 snRNP; zinc cluster protein involved in pre-mRNA splicing and cycloheximide resistance
Rse1	YML049C	PNEG_00606	T552_02381	T551_00985	SPAPJ698.03c	C3_00660W_A	TAPDE_001300	Afu6g13410	CIMG_10227			Protein involved in pre-mRNA splicing; component of the pre-spliceosome; associates with U2 snRNA; involved in ER to Golgi transport
Sad1	YFR005C	PNEG_01102	T552_00589	T551_00845	SPBC577.07	C1_14470W_A	TAPDE_002052	Afu4g07520	CIMG_12371			Conserved zinc-finger domain protein involved in pre-mRNA splicing; critical for splicing of nearly all intron-containing genes; required for assembly of U4 snRNA into the U4/U6 particle
Smb1	YER029C	PNEG_02657	T552_00050	T551_00505	SPAC26A3.08	CR_07510W_A		Afu4g07740	CIMG_09586			Core Sm protein Sm B; part of heteroheptameric complex (with Smd1p, Smd2p, Smd3p, Sme1p, Smx3p, and Smx2p) that is part of the spliceosomal U1, U2, U4, and U5 snRNPs.
Smd1	YGR074W	PNEG_02497	T552_02718	T551_00690	SPAC27D7.07c	CR_10820W_A	TAPDE_001727	Afu2g05110	CIMG_01039	ECU01_0545	Eint_010420	Core Sm protein Sm D1; part of heteroheptameric complex (with Smb1p, Smd2p, Smd3p, Sme1p, Smx3p, and Smx2p) that is part of the spliceosomal U1, U2, U4, and U5 snRNPs.
Smd2	YLR275W	PNEG_02540	T552_02675	T551_00199	SPAC2C4.03c	C2_06240W_A	TAPDE_001728	Afu5g12910	CIMG_09295	ECU10_1580	Eint_101550	Core Sm protein Sm D2; part of heteroheptameric complex (with Smb1p, Smd1p, Smd3p, Sme1p, Smx3p, and Smx2p) that is part of the spliceosomal U1, U2, U4, and U5 snRNPs.
Smd3	YLR147C	PNEG_01580	T552_00908	T551_00083	SPBC19C2.14	C5_01510W_A		Afu4g10240	CIMG_09069	ECU03_0840	Eint_030730	Core Sm protein Sm D3; part of heteroheptameric complex (with Smb1p, Smd1p, Smd2p, Sme1p, Smx3p, and Smx2p) that is part of the spliceosomal U1, U2, U4, and U5 snRNPs.
Sme1	YOR159C	PNEG_01987	T552_01910	T551_01925	SPBC11G11.06c	C6_00530C_A		Afu7g05980	CIMG_08166	ECU02_1020	Eint_020970	Core Sm protein Sm E; part of heteroheptameric complex (with Smb1p, Smd1p, Smd2p, Smd3p, Smx3p, and Smx2p) that is part of the spliceosomal U1, U2, U4, and U5 snRNPs.
Smx2	YFL017W-A	PNEG_00430 PNEG_00610	T552_00425 T552_02377	T551_03364 T551_00989	SPBC4B4.05	C2_03880C_A		Afu8g04960	CIMG_04293	ECU05_0910i		Core Sm protein Sm G; part of heteroheptameric complex (with Smb1p, Smd1p, Smd2p, Smd3p, Sme1p, and Smx3p) that is part of the spliceosomal U1, U2, U4, and U5 snRNPs.
Smx3	YPR182W	PNEG_00748 PNEG_02213	T552_01471 T552_02580	T551_03019 T551_00846	SPBC3E7.14	C5_03110C_A	TAPDE_002143	Afu2g15500	CIMG_00256 CIMG_07033	ECU04_0790	Eint_040740	Core Sm protein Sm F; part of heteroheptameric complex (with Smb1p, Smd1p, Smd2p, Smd3p, Sme1p, and Smx2p) that is part of the spliceosomal U1, U2, U4, and U5 snRNPs.
Snp1	YIL061C	PNEG_01585	T552_00903	T551_00078	SPAC19A8.13	C2_05540C_A	TAPDE_000721	Afu5g13480	CIMG_09358			Component of U1 snRNP required for mRNA splicing via spliceosome; substrate of the arginine methyltransferase Hmt1p.
Snt309	YPR101W	PNEG_03384	T552_03369	T551_01790	SPBC28F2.04c				CIMG_03980			Member of the NineTeen Complex (NTC); this complex contains Prp19p and stabilizes U6 snRNA in catalytic forms of the spliceosome containing U2, U5, and U6 snRNAs.
Snu13	YEL026W	PNEG_00044	T552_01341	T551_03561	SPAC607.03c	C3_04380C_A	TAPDE_003926	Afu2g05950	CIMG_00710	ECU07_0460	Eint_070400	RNA binding protein; part of U3 snoRNP involved in rRNA processing, part of U4/U6-U5 tri-snRNP involved in mRNA splicing, similar to human 15.5K protein
Snu23	YDL098C	PNEG_02771	T552_01687	T551_01459	SPAC22F3.11c	C2_02300W_A	TAPDE_001898	Afu1g14060	CIMG_03359			Component of the U4/U6.U5 snRNP complex; involved in mRNA splicing via spliceosome
Snu56	YDR240C								CIMG_06334			Component of U1 snRNP required for mRNA splicing via spliceosome; yeast specific, no metazoan counterpart; interacts with mRNA in commitment complex
Snu66	YOR308C	PNEG_03046	T552_00206	T551_03456	SPAC167.03c	C5_03010W_A	TAPDE_001042	Afu4g10420	CIMG_09075			Component of the U4/U6.U5 snRNP complex; involved in pre-mRNA splicing via spliceosome; also required for pre-5S rRNA processing and may act in concert with Rnh70p.
Snu71	YGR013W	PNEG_00711	T552_01509	T551_00952	SPBC839.10	C2_01820C_A						Component of U1 snRNP required for mRNA splicing via spliceosome; yeast specific, no metazoan counterpart
Spp2	YOR148C	PNEG_01097	T552_00594	T551_00839	SPBC3B9.02c	CR_10430C_A		Afu4g07550"	CIMG_09549			Essential protein that promotes the first step of splicing; required for the final stages of spliceosome maturation and activation.
Spt4	YGR063C	PNEG_01281	T552_03449	T551_00052	SPBC21C3.16c	C5_04630W_A	TAPDE_003345	Afu5g06690	CIMG_06029	ECU08_1660	Eint_081630	Component of the universally conserved Spt4/5 complex (DSIF complex).
Spt5	YML010W				SPAC23C4.19	C2_01480W_A						Component of the universally conserved Spt4/5 complex (DSIF complex).
Sqs1	YNL224C	PNEG_02441	T552_02774	T551_00629	SPBC30B4.02c	CR_03230W_A						Protein that stimulates the ATPase and helicase activities of Prp43p; acts with Prp43p to stimulate 18s rRNA maturation by Nob1p.
Sto1	YMR125W	PNEG_01148	T552_01804	T551_02486	SPAC6G10.07	C1_08420W_A	TAPDE_002071		CIMG_02611			Large subunit of the nuclear mRNA cap-binding protein complex; interacts with Npl3p to carry nuclear poly(A)+ mRNA to cytoplasm.
Sub2	YDL084W	PNEG_00489	T552_00366	T551_00733	SPAC17G6.14c	C4_00220C_A	TAPDE_004770	Afu6g02630	CIMG_10056	ECU09_1200	Eint_091520	Component of the TREX complex required for nuclear mRNA export.
Swt21	YNL187W	PNEG_02758	T552_01700	T551_00597	SPBC3E7.13c			Afu6g10740	CIMG_09668			Protein involved in mRNA splicing; contains a consensus nuclear export signal (NES) sequence similar to the consensus sequence recognized by Crm1p.
Syf2	YGR129W	PNEG_02785	T552_01672	T551_01474	SPBC3E7.13c	C7_04290W_A	TAPDE_001094	Afu4g09800	CIMG_02437			Member of the NineTeen Complex (NTC).
Thp3	YPR045C	PNEG_03559	T552_03073	T551_02229	SPBC2A9.11c	C1_06400C_A	TAPDE_003955	Afu4g04110	CIMG_08660			Protein that may have a role in transcription elongation; forms a complex with Csn12p that is recruited to transcribed genes.
Usa1	YML029W											Scaffold subunit of the Hrd1p ubiquitin ligase; also promotes ligase oligomerization.
Yhc1	YLR298C	PNEG_01871	T552_02024	T551_02077	SPBP35G2.09	C2_06300W_A		Afu4G13350	CIMG_00556			Component of the U1 snRNP complex required for pre-mRNA splicing; involved in formation of a complex between U1 snRNP and the pre-mRNA 5' splice site.
Ysf3	YNL138W-A	PNEG_02204	T552_02571	T551_00923	SPBC211.05			Afu1g05700	CIMG_03896			Component of the SF3b subcomplex of the U2 snRNP; essential protein required for for splicing and for assembly of SF3b
Csn12	YJR084W	PNEG_00786	T552_01433	T551_00373	SPAC1B3.08	C5_04610W_A	TAPDE_003471	Afu1g04520	CIMG_04930			Protein that forms a complex with Thp3p; may have a role in transcription elongation and/or mRNA splicing.
Srp1		PNEG_00805	T552_01414	*Supercontig_2.5_PjV2: 61477-61912-	SPBC11C11.08		TAPDE_002462	Afu2g07410	CIMG_04239			SR family protein, human SRFS2 ortholog Srp1
Srp2		PNEG_00729	T552_01490	T551_03040	SPAC16.02c		TAPDE_001677	Afu3g10100	CIMG_03560			mRNA export factor Srp2
SPF38/U5-40kd		PNEG_01665	T552_03285	T551_00882	SPBC1289.11		TAPDE_003597	Afu7g02280	CIMG_07750			U5 snRNP complex subunit Spf38
Spf27		PNEG_01845	T552_03108	T551_02608	SPBC28F2.04c		TAPDE_003239	Afu1g06460	CIMG_03980			splicing factor Cwf7
Spf30		PNEG_02073	T552_02442	T551_01170	SPCC1281.02c			Afu6g09950	CIMG_01380			splicing factor Spf30
Spf31		PNEG_02207	T552_02574	T551_00920	SPBC1734.05c	CR_01560W_A/B		Afu6g11060	CIMG_00233			DNAJ protein Spf31
Rsd1		PNEG_02266	T552_02822	T551_02152	SPAC19G12.07c			Afu1g15810	CIMG_03100	ECU03_0730	Eint_030630	RNA-binding protein
Rnps1		PNEG_01336	T552_03505	T551_03192	SPBC25D12.07c/SPBC13G1.14c			Afu3g07710	CIMG_12189			RNA-binding protein
Lsr1	LSR1	*Supercontig 9: 347838-348027+	*Supercontig 11: 351272-351462 +	*Supercontig_2.14_PjV2: 37114-37304-								U2 spliceosomal RNA (U2 snRNA), component of the spliceosome; pairs with the branchpoint sequence; functionally equivalent to mammalian U2 snRNA.
Snr14	snR14											U4 spliceosomal RNA (U4 snRNA); interacts with U6
Snr19	snR19	*Supercontig 16: 187154-187300 +	*Supercontig 16: 111184-111330 -				Contig 10: 60564-60710 +					U1 spliceosomal RNA (U1 snRNA); snRNA U1 homolog
Spliceosome conformational change to release U4 (or U4atac) and U1 (or U11)
Brr2	YER172C	PNEG_00007	T552_01377	T551_03522	SPAC9.03c	C4_07100C_A	TAPDE_004351	Afu8g04740	CIMG_02180			RNA-dependent ATPase RNA helicase (DEIH box); required for disruption of U4/U6 base-pairing in native snRNPs to activate the spliceosome for catalysis; homologous to human U5-200kD
Prp38	YGR075C				SPBC19C2.08	C1_11130W_A	TAPDE_002441					Unique component of the U4/U6.U5 tri-snRNP particle; tri-snRNP is required for conformational changes which result in the catalytic activation of the spliceosome; dispensable for spliceosome assembly
U2-type specific prespliceosome
Luc7	YDL087C	PNEG_03402	T552_03351	T551_03058	SPCC16A11.13	C4_06930C_A	TAPDE_004238	Afu6g09010	CIMG_01341	ECU10_0840	Eint_100790	Essential protein associated with the U1 snRNP complex; splicing factor involved in recognition of 5' splice site; contains two zinc finger motifs.
Prp11	YDL043C	PNEG_03428	T552_03399	T551_03084	SPBC21C3.05	C1_08660C_A	TAPDE_003083	Afu6g09010	CIMG_01605	ECU03_0480	Eint_030390	Subunit of the SF3a splicing factor complex; required for spliceosome assembly
Prp39	YML046W	PNEG_02234	T552_02600	T551_02956	SPBC4B4.09	C2_01830W_A			CIMG_12139			U1 snRNP protein involved in splicing; contains multiple tetriatricopeptide repeats
Regulation of mRNA splicing
Rpl30	YGL030W	PNEG_00257	T552_01131	T551_02930	SPAC9G1.03c	C4_04900W_A		Afu2g09200	CIMG_04646	ECU05_1490	Eint_051550	negative regulation of mRNA splicing
Mer1	YNL210W											positive regulation of mRNA splicing
Nonsense-mediated mRNA decay (NMD) machinery.
Nam7/Upf1	YMR080C	PNEG_00065	T552_01320	T551_03580	SPAC16C9.06c	C5_00500W_A	TAPDE_004991	Afu1g13060	CIMG_06827	ECU10_1640	Eint_101610	ATP-dependent RNA helicase of the SFI superfamily NAM7 SUP113 IFS2 MOF4 UPF1
Nmd2/Upf2	YHR077C	PNEG_02618	T552_00010	T551_02783	SPAC19A8.08	C2_03550C_A	TAPDE_003144	Afu7g05430	CIMG_05246			Protein involved in the nonsense-mediated mRNA decay (NMD) pathway
Upf3	YGR072W	PNEG_01033	T552_00657	T551_02981	SPAC13G7.03	C1_11900C_A	TAPDE_004248	Afu6g11460				Component of the nonsense-mediated mRNA decay (NMD) pathway
*Not present in the annotated gene set but identified in the assembly. +, positive strand. -, negative strand.
Reference
1. Kaufer et al. Nucl. Acids Res. 2000;28: 3003-3010.
