# Supplementary material for: Genome analysis of three Pneumocystis species reveals adaptation mechanisms to life exclusively in mammalian hosts
Source: Nat Commun. 2016 Feb 22;7:10740. doi: 10.1038/ncomms10740 (PMC4764891; doi:10.1038/ncomms10740)
Supplement: Supplementary Data 23 — Pneumocystis genes with alternative splicing. [file ncomms10740-s24.xlsx]

## Sheet: Supplementary Data 23
Supplementary Data 23. Pneumocystis genes with alternative splicing.
	P. murina	P. carinii
Retained intron	7709 (41.9%)	8876 (49.0%)
Alternate acceptor	608 (3.3%)	614 (3.4%)
Alternate donor	509 (2.8%)	468 (2.6%)
Start codon in intron	116 (0.6%)	368 (2.0%)
Stop codon in intron	85 (0.5%)	370 (2.0%)
Skipped exon	6 (0.03%)	14 (0.08%
Alternate exon	56 (0.3%)	52 (0.3%)
Spliced isoform*	262	275
Percent in parenthesis is the rate of each splicing type relative to the total number of introns in each species (18409 in P. murina and 18113 in P. carinii).
*Assembled in full-length without retained introns or premature termination codons (see details below).
P. murina: assembled splicing isoforms
Scaffold	Gene ID	No. of isoforms
Supercontig_2.1	PNEG_00008	2
Supercontig_2.1	PNEG_00009	2
Supercontig_2.1	PNEG_00037	2
Supercontig_2.1	PNEG_00041	2
Supercontig_2.1	PNEG_00046	2
Supercontig_2.1	PNEG_00055	2
Supercontig_2.1	PNEG_00058	2
Supercontig_2.1	PNEG_00071	2
Supercontig_2.1	PNEG_00083	2
Supercontig_2.1	PNEG_00114	2
Supercontig_2.1	PNEG_00120	2
Supercontig_2.1	PNEG_00128	2
Supercontig_2.1	PNEG_00132	2
Supercontig_2.1	PNEG_00180	2
Supercontig_2.1	PNEG_00182	2
Supercontig_2.1	PNEG_00195	2
Supercontig_2.1	PNEG_00196	2
Supercontig_2.1	PNEG_00197	3
Supercontig_2.1	PNEG_00199	2
Supercontig_2.1	PNEG_00217	2
Supercontig_2.1	PNEG_00243	2
Supercontig_2.1	PNEG_00247	2
Supercontig_2.1	PNEG_00259	2
Supercontig_2.1	PNEG_00263	2
Supercontig_2.2	PNEG_00290	2
Supercontig_2.2	PNEG_00305	2
Supercontig_2.2	PNEG_00309	2
Supercontig_2.2	PNEG_00381	2
Supercontig_2.2	PNEG_00398	2
Supercontig_2.2	PNEG_00400	2
Supercontig_2.2	PNEG_00410	2
Supercontig_2.2	PNEG_00419	2
Supercontig_2.2	PNEG_00446	2
Supercontig_2.2	PNEG_00449	2
Supercontig_2.2	PNEG_00451	2
Supercontig_2.2	PNEG_00456	2
Supercontig_2.2	PNEG_00467	2
Supercontig_2.2	PNEG_00474	2
Supercontig_2.2	PNEG_00477	2
Supercontig_2.2	PNEG_00480	2
Supercontig_2.2	PNEG_00498	2
Supercontig_2.2	PNEG_00505	2
Supercontig_2.2	PNEG_00530	3
Supercontig_2.2	PNEG_00542	2
Supercontig_2.2	PNEG_00549	2
Supercontig_2.2	PNEG_00550	2
Supercontig_2.3	PNEG_00569	2
Supercontig_2.3	PNEG_00590	2
Supercontig_2.3	PNEG_00598	2
Supercontig_2.3	PNEG_00610	2
Supercontig_2.3	PNEG_00624	2
Supercontig_2.3	PNEG_00631	2
Supercontig_2.3	PNEG_00652	2
Supercontig_2.3	PNEG_00656	2
Supercontig_2.3	PNEG_00696	2
Supercontig_2.3	PNEG_00705	2
Supercontig_2.3	PNEG_00719	2
Supercontig_2.3	PNEG_00755	2
Supercontig_2.3	PNEG_00770	2
Supercontig_2.3	PNEG_00782	2
Supercontig_2.3	PNEG_00793	2
Supercontig_2.3	PNEG_00798	2
Supercontig_2.3	PNEG_00803	2
Supercontig_2.4	PNEG_00856	2
Supercontig_2.4	PNEG_00880	2
Supercontig_2.4	PNEG_00913	2
Supercontig_2.4	PNEG_00922	2
Supercontig_2.4	PNEG_00944	2
Supercontig_2.4	PNEG_00970	2
Supercontig_2.4	PNEG_01034	2
Supercontig_2.4	PNEG_01078	2
Supercontig_2.5	PNEG_01156	2
Supercontig_2.5	PNEG_01167	2
Supercontig_2.5	PNEG_01187	2
Supercontig_2.5	PNEG_01200	2
Supercontig_2.5	PNEG_01208	2
Supercontig_2.5	PNEG_01220	2
Supercontig_2.5	PNEG_01225	2
Supercontig_2.5	PNEG_01235	2
Supercontig_2.5	PNEG_01239	2
Supercontig_2.5	PNEG_01250	2
Supercontig_2.5	PNEG_01251	2
Supercontig_2.5	PNEG_01271	2
Supercontig_2.5	PNEG_01300	2
Supercontig_2.5	PNEG_01306	2
Supercontig_2.5	PNEG_01329	2
Supercontig_2.5	PNEG_01332	2
Supercontig_2.5	PNEG_01338	2
Supercontig_2.5	PNEG_01348	2
Supercontig_2.5	PNEG_01370	2
Supercontig_2.5	PNEG_01372	2
Supercontig_2.5	PNEG_01375	2
Supercontig_2.6	PNEG_01378	2
Supercontig_2.6	PNEG_01384	2
Supercontig_2.6	PNEG_01400	2
Supercontig_2.6	PNEG_01413	2
Supercontig_2.6	PNEG_01414	2
Supercontig_2.6	PNEG_01417	2
Supercontig_2.6	PNEG_01425	2
Supercontig_2.6	PNEG_01484	2
Supercontig_2.6	PNEG_01510	2
Supercontig_2.6	PNEG_01511	2
Supercontig_2.6	PNEG_01517	2
Supercontig_2.6	PNEG_01518	2
Supercontig_2.6	PNEG_01520	2
Supercontig_2.6	PNEG_01528	2
Supercontig_2.6	PNEG_01539	2
Supercontig_2.6	PNEG_01541	2
Supercontig_2.6	PNEG_01548	3
Supercontig_2.6	PNEG_01561	2
Supercontig_2.6	PNEG_01568	3
Supercontig_2.6	PNEG_01574	2
Supercontig_2.6	PNEG_01592	2
Supercontig_2.6	PNEG_01593	2
Supercontig_2.6	PNEG_01594	2
Supercontig_2.6	PNEG_01611	2
Supercontig_2.6	PNEG_01622	2
Supercontig_2.7	PNEG_01650	2
Supercontig_2.7	PNEG_01662	2
Supercontig_2.7	PNEG_01678	2
Supercontig_2.7	PNEG_01700	2
Supercontig_2.7	PNEG_01736	2
Supercontig_2.7	PNEG_01759	2
Supercontig_2.7	PNEG_01761	2
Supercontig_2.7	PNEG_01767	2
Supercontig_2.7	PNEG_01773	2
Supercontig_2.7	PNEG_01792	2
Supercontig_2.7	PNEG_01802	2
Supercontig_2.7	PNEG_01810	2
Supercontig_2.7	PNEG_01811	2
Supercontig_2.7	PNEG_01818	2
Supercontig_2.7	PNEG_01831	2
Supercontig_2.7	PNEG_01832	2
Supercontig_2.8	PNEG_01862	2
Supercontig_2.8	PNEG_01864	2
Supercontig_2.8	PNEG_01868	2
Supercontig_2.8	PNEG_01899	2
Supercontig_2.8	PNEG_01907	2
Supercontig_2.8	PNEG_01940	2
Supercontig_2.8	PNEG_01963	2
Supercontig_2.8	PNEG_01977	2
Supercontig_2.8	PNEG_01981	2
Supercontig_2.8	PNEG_02044	2
Supercontig_2.8	PNEG_02050	2
Supercontig_2.8	PNEG_02051	2
Supercontig_2.9	PNEG_02085	2
Supercontig_2.9	PNEG_02102	2
Supercontig_2.9	PNEG_02103	2
Supercontig_2.9	PNEG_02128	2
Supercontig_2.9	PNEG_02147	2
Supercontig_2.9	PNEG_02166	2
Supercontig_2.9	PNEG_02172	2
Supercontig_2.9	PNEG_02186	2
Supercontig_2.9	PNEG_02220	2
Supercontig_2.9	PNEG_02232	2
Supercontig_2.10	PNEG_02242	2
Supercontig_2.10	PNEG_02245	2
Supercontig_2.10	PNEG_02249	2
Supercontig_2.10	PNEG_02250	2
Supercontig_2.10	PNEG_02268	2
Supercontig_2.10	PNEG_02271	2
Supercontig_2.10	PNEG_02275	2
Supercontig_2.10	PNEG_02278	3
Supercontig_2.10	PNEG_02294	2
Supercontig_2.10	PNEG_02303	2
Supercontig_2.10	PNEG_02305	2
Supercontig_2.10	PNEG_02307	2
Supercontig_2.10	PNEG_02309	2
Supercontig_2.10	PNEG_02316	2
Supercontig_2.10	PNEG_02323	2
Supercontig_2.10	PNEG_02325	2
Supercontig_2.10	PNEG_02333	2
Supercontig_2.10	PNEG_02338	2
Supercontig_2.10	PNEG_02363	2
Supercontig_2.10	PNEG_02376	2
Supercontig_2.10	PNEG_02401	2
Supercontig_2.10	PNEG_02403	2
Supercontig_2.11	PNEG_02435	2
Supercontig_2.11	PNEG_02440	2
Supercontig_2.11	PNEG_02454	2
Supercontig_2.11	PNEG_02491	2
Supercontig_2.11	PNEG_02493	2
Supercontig_2.11	PNEG_02529	2
Supercontig_2.11	PNEG_02532	2
Supercontig_2.11	PNEG_02539	2
Supercontig_2.11	PNEG_02565	2
Supercontig_2.11	PNEG_02572	2
Supercontig_2.12	PNEG_02614	2
Supercontig_2.12	PNEG_02642	2
Supercontig_2.12	PNEG_02646	2
Supercontig_2.12	PNEG_02667	2
Supercontig_2.12	PNEG_02670	2
Supercontig_2.12	PNEG_02684	2
Supercontig_2.12	PNEG_02702	2
Supercontig_2.12	PNEG_02722	2
Supercontig_2.12	PNEG_02728	2
Supercontig_2.12	PNEG_02740	2
Supercontig_2.12	PNEG_02742	3
Supercontig_2.12	PNEG_02745	2
Supercontig_2.12	PNEG_02760	2
Supercontig_2.12	PNEG_02775	2
Supercontig_2.12	PNEG_02789	2
Supercontig_2.12	PNEG_02791	2
Supercontig_2.12	PNEG_02808	2
Supercontig_2.12	PNEG_02823	2
Supercontig_2.12	PNEG_02835	2
Supercontig_2.13	PNEG_02844	2
Supercontig_2.13	PNEG_02845	4
Supercontig_2.13	PNEG_02897	2
Supercontig_2.13	PNEG_02901	3
Supercontig_2.13	PNEG_02914	2
Supercontig_2.13	PNEG_02920	2
Supercontig_2.13	PNEG_02926	2
Supercontig_2.13	PNEG_02929	2
Supercontig_2.13	PNEG_02930	2
Supercontig_2.13	PNEG_02941	2
Supercontig_2.13	PNEG_02942	2
Supercontig_2.13	PNEG_02967	2
Supercontig_2.13	PNEG_02974	2
Supercontig_2.13	PNEG_02983	2
Supercontig_2.14	PNEG_02997	2
Supercontig_2.14	PNEG_03004	2
Supercontig_2.14	PNEG_03036	2
Supercontig_2.14	PNEG_03041	3
Supercontig_2.14	PNEG_03043	2
Supercontig_2.14	PNEG_03052	2
Supercontig_2.14	PNEG_03102	2
Supercontig_2.14	PNEG_03117	2
Supercontig_2.14	PNEG_03121	2
Supercontig_2.15	PNEG_03138	2
Supercontig_2.15	PNEG_03139	2
Supercontig_2.15	PNEG_03152	2
Supercontig_2.15	PNEG_03153	2
Supercontig_2.15	PNEG_03160	2
Supercontig_2.15	PNEG_03225	2
Supercontig_2.15	PNEG_03226	3
Supercontig_2.15	PNEG_03242	2
Supercontig_2.15	PNEG_03261	4
Supercontig_2.15	PNEG_03266	2
Supercontig_2.15	PNEG_03273	2
Supercontig_2.15	PNEG_03276	2
Supercontig_2.15	PNEG_03286	2
Supercontig_2.15	PNEG_03288	2
Supercontig_2.15	PNEG_03303	2
Supercontig_2.15	PNEG_03324	2
Supercontig_2.16	PNEG_03336	2
Supercontig_2.16	PNEG_03346	2
Supercontig_2.16	PNEG_03350	2
Supercontig_2.16	PNEG_03356	2
Supercontig_2.16	PNEG_03368	2
Supercontig_2.16	PNEG_03378	2
Supercontig_2.16	PNEG_03393	2
Supercontig_2.16	PNEG_03408	2
Supercontig_2.16	PNEG_03427	2
Supercontig_2.16	PNEG_03450	2
Supercontig_2.16	PNEG_03452	2
Supercontig_2.17	PNEG_03472	2
Supercontig_2.17	PNEG_03478	2
Supercontig_2.17	PNEG_03496	3
Supercontig_2.17	PNEG_03541	2
Supercontig_2.17	PNEG_03569	2
Supercontig_2.17	PNEG_03580	2
P. carinii: assembled splicing isoforms
Supercontig #	Gene ID	No. of isoforms
Supercontig_2.15	T552_00012	2
Supercontig_2.15	T552_00032	2
Supercontig_2.15	T552_00057	2
Supercontig_2.15	T552_00060	2
Supercontig_2.15	T552_00077	2
Supercontig_2.15	T552_00099	2
Supercontig_2.15	T552_00105	2
Supercontig_2.15	T552_00109	2
Supercontig_2.15	T552_00113	2
Supercontig_2.15	T552_00118	2
Supercontig_2.15	T552_00133	2
Supercontig_2.15	T552_00148	2
Supercontig_2.15	T552_00150	2
Supercontig_2.15	T552_00153	3
Supercontig_2.15	T552_00162	2
Supercontig_2.15	T552_00193	2
Supercontig_2.15	T552_00214	2
Supercontig_2.15	T552_00227	2
Supercontig_2.15	T552_00251	2
Supercontig_2.15	T552_00252	2
Supercontig_2.15	T552_00258	2
Supercontig_2.15	T552_00268	2
Supercontig_2.15	T552_00296	2
Supercontig_2.15	T552_00313	2
Supercontig_2.15	T552_00318	2
Supercontig_2.15	T552_00322	2
Supercontig_2.15	T552_00325	2
Supercontig_2.15	T552_00342	2
Supercontig_2.15	T552_00344	2
Supercontig_2.15	T552_00355	2
Supercontig_2.15	T552_00384	2
Supercontig_2.15	T552_00395	2
Supercontig_2.15	T552_00402	2
Supercontig_2.15	T552_00407	2
Supercontig_2.15	T552_00418	2
Supercontig_2.15	T552_00447	2
Supercontig_2.15	T552_00475	2
Supercontig_2.15	T552_00476	2
Supercontig_2.15	T552_00480	2
Supercontig_2.15	T552_00493	2
Supercontig_2.15	T552_00500	2
Supercontig_2.15	T552_00501	2
Supercontig_2.15	T552_00503	2
Supercontig_2.15	T552_00506	2
Supercontig_2.15	T552_00590	2
Supercontig_2.15	T552_00591	2
Supercontig_2.15	T552_00599	2
Supercontig_2.15	T552_00602	2
Supercontig_2.15	T552_00604	2
Supercontig_2.15	T552_00606	2
Supercontig_2.15	T552_00607	2
Supercontig_2.15	T552_00632	3
Supercontig_2.15	T552_00655	2
Supercontig_2.15	T552_00671	2
Supercontig_2.15	T552_00680	2
Supercontig_2.15	T552_00690	2
Supercontig_2.15	T552_00693	2
Supercontig_2.15	T552_00715	2
Supercontig_2.15	T552_00723	2
Supercontig_2.15	T552_00739	2
Supercontig_2.15	T552_00747	2
Supercontig_2.15	T552_00776	2
Supercontig_2.15	T552_00791	2
Supercontig_2.15	T552_00798	2
Supercontig_2.15	T552_00811	2
Supercontig_2.16	T552_00837	2
Supercontig_2.16	T552_00838	2
Supercontig_2.16	T552_00844	2
Supercontig_2.16	T552_00848	2
Supercontig_2.16	T552_00865	2
Supercontig_2.16	T552_00868	2
Supercontig_2.16	T552_00878	2
Supercontig_2.16	T552_00883	2
Supercontig_2.16	T552_00891	2
Supercontig_2.16	T552_00903	2
Supercontig_2.16	T552_00907	2
Supercontig_2.16	T552_00918	2
Supercontig_2.16	T552_00922	2
Supercontig_2.16	T552_00937	2
Supercontig_2.16	T552_00940	2
Supercontig_2.16	T552_00961	2
Supercontig_2.16	T552_00964	2
Supercontig_2.16	T552_00981	2
Supercontig_2.16	T552_01088	2
Supercontig_2.16	T552_01094	2
Supercontig_2.16	T552_01105	2
Supercontig_2.16	T552_01113	2
Supercontig_2.16	T552_01129	2
Supercontig_2.16	T552_01160	2
Supercontig_2.16	T552_01177	2
Supercontig_2.16	T552_01190	2
Supercontig_2.16	T552_01192	2
Supercontig_2.16	T552_01200	2
Supercontig_2.16	T552_01201	2
Supercontig_2.16	T552_01203	3
Supercontig_2.16	T552_01207	2
Supercontig_2.16	T552_01229	2
Supercontig_2.16	T552_01286	2
Supercontig_2.16	T552_01297	2
Supercontig_2.16	T552_01312	2
Supercontig_2.16	T552_01333	3
Supercontig_2.16	T552_01343	2
Supercontig_2.16	T552_01359	2
Supercontig_2.16	T552_01371	2
Supercontig_2.16	T552_01376	2
Supercontig_2.16	T552_01382	2
Supercontig_2.16	T552_01391	2
Supercontig_2.16	T552_01392	2
Supercontig_2.16	T552_01393	3
Supercontig_2.16	T552_01395	2
Supercontig_2.16	T552_01431	2
Supercontig_2.16	T552_01443	2
Supercontig_2.16	T552_01449	2
Supercontig_2.16	T552_01451	2
Supercontig_2.16	T552_01491	2
Supercontig_2.16	T552_01501	2
Supercontig_2.16	T552_01508	2
Supercontig_2.16	T552_01509	2
Supercontig_2.16	T552_01520	2
Supercontig_2.16	T552_01532	2
Supercontig_2.16	T552_01549	2
Supercontig_2.16	T552_01554	2
Supercontig_2.16	T552_01571	2
Supercontig_2.16	T552_01587	2
Supercontig_2.16	T552_01603	2
Supercontig_2.16	T552_01610	2
Supercontig_2.16	T552_01612	2
Supercontig_2.16	T552_01614	2
Supercontig_2.16	T552_01643	2
Supercontig_2.16	T552_01671	2
Supercontig_2.16	T552_01700	2
Supercontig_2.16	T552_01710	2
Supercontig_2.16	T552_01728	2
Supercontig_2.16	T552_01733	2
Supercontig_2.16	T552_01734	2
Supercontig_2.16	T552_01738	2
Supercontig_2.16	T552_01763	2
Supercontig_2.16	T552_01781	2
Supercontig_2.16	T552_01784	2
Supercontig_2.16	T552_01786	3
Supercontig_2.16	T552_01788	2
Supercontig_2.16	T552_01791	2
Supercontig_2.16	T552_01800	2
Supercontig_2.16	T552_01804	3
Supercontig_2.16	T552_01822	2
Supercontig_2.16	T552_01830	2
Supercontig_2.16	T552_01844	2
Supercontig_2.16	T552_01858	2
Supercontig_2.16	T552_01864	2
Supercontig_2.16	T552_01893	2
Supercontig_2.16	T552_01911	3
Supercontig_2.16	T552_01933	2
Supercontig_2.16	T552_01936	2
Supercontig_2.16	T552_01955	2
Supercontig_2.16	T552_01957	2
Supercontig_2.16	T552_01968	3
Supercontig_2.16	T552_01992	3
Supercontig_2.16	T552_01995	2
Supercontig_2.16	T552_02004	2
Supercontig_2.16	T552_02010	2
Supercontig_2.16	T552_02033	3
Supercontig_2.16	T552_02038	2
Supercontig_2.16	T552_02043	2
Supercontig_2.16	T552_02045	2
Supercontig_2.16	T552_02055	2
Supercontig_2.16	T552_02058	2
Supercontig_2.16	T552_02062	2
Supercontig_2.16	T552_02068	2
Supercontig_2.16	T552_02079	2
Supercontig_2.16	T552_02114	2
Supercontig_2.16	T552_02125	2
Supercontig_2.16	T552_02128	2
Supercontig_2.16	T552_02161	2
Supercontig_2.16	T552_02178	2
Supercontig_2.16	T552_02180	2
Supercontig_2.16	T552_02213	2
Supercontig_2.16	T552_02216	2
Supercontig_2.16	T552_02221	2
Supercontig_2.16	T552_02235	2
Supercontig_2.16	T552_02267	2
Supercontig_2.16	T552_02292	2
Supercontig_2.16	T552_02300	2
Supercontig_2.16	T552_02303	2
Supercontig_2.16	T552_02321	2
Supercontig_2.16	T552_02327	2
Supercontig_2.16	T552_02340	2
Supercontig_2.16	T552_02350	2
Supercontig_2.16	T552_02354	2
Supercontig_2.16	T552_02355	2
Supercontig_2.16	T552_02360	2
Supercontig_2.16	T552_02367	2
Supercontig_2.16	T552_02389	2
Supercontig_2.16	T552_02394	2
Supercontig_2.16	T552_02398	2
Supercontig_2.16	T552_02406	2
Supercontig_2.16	T552_02418	2
Supercontig_2.16	T552_02455	2
Supercontig_2.16	T552_02478	2
Supercontig_2.16	T552_02504	2
Supercontig_2.16	T552_02512	2
Supercontig_2.16	T552_02514	2
Supercontig_2.16	T552_02520	2
Supercontig_2.16	T552_02539	2
Supercontig_2.16	T552_02558	2
Supercontig_2.16	T552_02566	2
Supercontig_2.16	T552_02653	2
Supercontig_2.16	T552_02682	2
Supercontig_2.16	T552_02683	2
Supercontig_2.16	T552_02687	2
Supercontig_2.16	T552_02690	2
Supercontig_2.16	T552_02699	2
Supercontig_2.16	T552_02735	2
Supercontig_2.16	T552_02737	2
Supercontig_2.16	T552_02741	2
Supercontig_2.16	T552_02748	2
Supercontig_2.16	T552_02754	2
Supercontig_2.16	T552_02762	2
Supercontig_2.16	T552_02772	2
Supercontig_2.16	T552_02782	3
Supercontig_2.16	T552_02797	2
Supercontig_2.16	T552_02803	2
Supercontig_2.16	T552_02804	2
Supercontig_2.16	T552_02805	2
Supercontig_2.16	T552_02823	2
Supercontig_2.16	T552_02827	2
Supercontig_2.16	T552_02879	2
Supercontig_2.16	T552_02890	2
Supercontig_2.16	T552_02908	3
Supercontig_2.16	T552_02917	2
Supercontig_2.16	T552_02930	2
Supercontig_2.16	T552_02932	2
Supercontig_2.16	T552_02956	2
Supercontig_2.16	T552_02988	2
Supercontig_2.16	T552_02996	2
Supercontig_2.16	T552_03010	2
Supercontig_2.16	T552_03015	2
Supercontig_2.16	T552_03017	2
Supercontig_2.16	T552_03022	2
Supercontig_2.16	T552_03032	2
Supercontig_2.16	T552_03033	2
Supercontig_2.16	T552_03037	2
Supercontig_2.16	T552_03050	2
Supercontig_2.16	T552_03057	2
Supercontig_2.16	T552_03073	2
Supercontig_2.16	T552_03091	2
Supercontig_2.16	T552_03141	2
Supercontig_2.16	T552_03143	2
Supercontig_2.16	T552_03155	2
Supercontig_2.16	T552_03159	2
Supercontig_2.16	T552_03179	2
Supercontig_2.16	T552_03193	2
Supercontig_2.16	T552_03216	2
Supercontig_2.16	T552_03244	2
Supercontig_2.16	T552_03272	2
Supercontig_2.16	T552_03279	2
Supercontig_2.16	T552_03302	2
Supercontig_2.16	T552_03329	3
Supercontig_2.16	T552_03333	2
Supercontig_2.16	T552_03348	2
Supercontig_2.16	T552_03351	2
Supercontig_2.16	T552_03365	2
Supercontig_2.16	T552_03384	2
Supercontig_2.16	T552_03423	2
Supercontig_2.16	T552_03428	2
Supercontig_2.16	T552_03433	2
Supercontig_2.16	T552_03435	2
Supercontig_2.16	T552_03448	2
Supercontig_2.16	T552_03455	2
Supercontig_2.16	T552_03469	2
Supercontig_2.16	T552_03484	2
Supercontig_2.16	T552_03489	3
Supercontig_2.16	T552_03500	2
Supercontig_2.16	T552_03501	2
Supercontig_2.16	T552_03508	2
Supercontig_2.16	T552_03521	2
