# Supplementary material for: Genome analysis of three Pneumocystis species reveals adaptation mechanisms to life exclusively in mammalian hosts
Source: Nat Commun. 2016 Feb 22;7:10740. doi: 10.1038/ncomms10740 (PMC4764891; doi:10.1038/ncomms10740)
Supplement: Supplementary Data 24 — Pneumocystis genes involved in mating and meiosis. [file ncomms10740-s25.xlsx]

## Sheet: Supplementary Data 24
Supplementary Data 24. Pneumocystis genes involved in mating and meiosis.
Gene	S. cerevisiae	S. pombe	P. murina	P. carinii	P. jirovecii	FPKM for P. murina	FPKM for P. carinii	Function
Mating-type loci
Mfa1/a-factor	YDR461W							Mating pheromone a-factor
Mfa2/a-factor	YNL145W							Mating pheromone a-factor
Mf(Alpha)1	YPL187W							Mating pheromone alpha-factor
Mf(Alpha)2	YGL089C							Mating pheromone alpha-factor
Mat-Pc		SPBC23G7.09						mating-type P-specific polypeptide Pi
Mat-Pi		SPMTR.02	PNEG_02273	T552_02829	T551_02159	447.91	223.89	silenced P-specific polypeptide Pi
Mat-Mc		SPBC1711.02	PNEG_02275	T552_02831	T551_02162	1027.35	1265.05	mating-type m-specific HMG-box transcription factor Mc at silenced MAT3 locus
Mat-Mi		SPBC1711.01c	*Supercontig 10: 81097-81427+	*Supercontig 13: 81264-81476+	*Supercontig 20: 24592-24801 +	n/a	n/a	mating-type M-specific polypeptide Mi at silenced MAT3 locus
Mating process
Ram2	YKL019W	SPAPB1A10.04c	PNEG_02057	T552_01846	T551_01863	155.8	212.35	RAS protein and A-factor Maturation
Kex1	YGL203C	SPBC16G5.09	PNEG_01420	T552_01067	T551_02518	576.26	952.92	Serine carboxypeptidase; involved in the processing of killer toxin and alpha factor precursor
Kex2	YNL238W	SPAC22E12.09c	PNEG_00129	^T552_04260	T551_03487	952.03	108.25	Kexin, a subtilisin-like protease (proprotein convertase)
Ste13	YOR219C	SPACUNK4.08			T551_03591			Dipeptidyl aminopeptidase
		SPAC14C4.15c
Ste23	YLR389C	SPACUNK4.12c	PNEG_03454	T552_02967	T551_03640	643.23	1193.45	Metalloprotease; involved in N-terminal processing of pro-a-factor to the mature form
Rce1	YMR274C	SPAC1687.02	PNEG_03476	T552_02990	T551_02284	99.45	115.68	Type II CAAX prenyl protease
Ste24	YJR117W	SPAC3H1.05	PNEG_02231	*Supercontig 11: 358804-360284+	T551_02959	99.04	n/a	Highly conserved zinc metalloprotease; functions in two steps of a-factor maturation
Ram1	YDL090C	SPAC17G6.04c	PNEG_01739	T552_03212	T551_02704	37.49	25.44	Beta subunit of the CAAX farnesyltransferase (FTase)
Ste14	YDR410C	SPAC10F6.12c	PNEG_00223	T552_01163	T551_02897	111.12	75.41	Farnesyl cysteine-carboxyl methyltransferase
Ste6	YKL209C	SPCC663.03	PNEG_03100	T552_00261	T551_03503	84.07	136.5	Plasma membrane ATP-binding cassette (ABC) transporter; required for the export of a-factor.
Mating signalling
Ste2	YFL026W	SPAC11H11.04	PNEG_03148	T552_02233	T551_00015	236.62	536.56	Receptor for alpha-factor pheromone
Ste3	YKL178C	SPAC3F10.10c	PNEG_03013	T552_00176	T551_02750	138.1	267.23	Receptor for a factor pheromone
Gpa1	YHR005C	SPAC222.03c	PNEG_00015	T552_01369	T551_03530	250.48	207.77	Subunit of the G protein involved in pheromone response
Sst2	YLR452C	SPAC22F3.12c	PNEG_02767	T552_01691	T551_01456	229.45	1047.1	GTPase-activating protein for Gpa1p
Ste4	YOR212W		PNEG_01572	T552_00915	T551_00090	419.3	342.24	G protein beta subunit; forms a dimer with Ste18p to activate the mating signaling pathway,
Ste5	YDR103W							Pheromone-responsive MAPK scaffold protein
Ste18	YJR086W	SPBC215.04	PNEG_02719	T552_01736	T551_00557	163.82	374.64	G protein gamma subunit; forms a dimer with Ste4p to activate the mating signaling pathway,
Ste20	YHL007C	SPBC1604.14c	PNEG_03507 PNEG_01497	T552_03022 T552_00185 T552_00620 T552_00989	T551_02174 T551_02743 T551_00813 T551_00461	434.18 206.88	142.12 218.84 149.47 211.69	Cdc42p-activated signal transducing kinase; involved in pheromone response
Ste11	YLR362W	SPBC1D7.05	PNEG_00717 PNEG_02958 PNEG_01398	T552_01502 T552_02276 T552_01088	T551_00958 T551_01324 T551_00175	110.55 52.5 163.37	217.07 50.69 151.3	Signal transducing MEK kinase; involved in pheromone response
Ste7	YDL159W		PNEG_01806 PNEG_01237	T552_03147 T552_00134	T551_02571 T551_00283	123.07 10.71	189.31 33.07	Signal transducing MAP kinase kinase; involved in pheromone response
Ste12	YHR084W							transcription factor that is activated by a MAPK signaling cascade
Far1	YJL157C							CDK inhibitor and nuclear anchor
Ste50	YCL032W	SPAC1565.04c	PNEG_02045	T552_01857	T551_01873	140.09	181.72	Adaptor protein for various signaling pathways; involved in mating response
Dig1/2	YDR480W							MAP kinase-responsive inhibitor of the Ste12p transcription factor
Cdc24	YAL041W	SPAC16E8.09	PNEG_03360	T552_03331	T551_02407	139.82	176.98	Guanine nucleotide exchange factor for Cdc42p
Cdc42	YLR229C	SPAC110.03	PNEG_01785 PNEG_02291	T552_03168 T552_02847	T551_02552 T551_02386	878.46 122.66	879.7 290.29	Small rho-like GTPase; essential for establishment and maintenance of cell polarity
Bem1	YBR200W	SPAC22H10.07	PNEG_03558	T552_03072	T551_02228	175.15	238.11	Protein containing SH3-domains; involved in establishing cell polarity and morphogenesis
Fus3	YBL016W	SPAC31G5.09c	PNEG_03239 PNEG_01899	T552_02142 T552_01995	T551_02367 T551_02107	1051.9 44.91	893.34 50.13	Mitogen-activated serine/threonine protein kinase involved in mating
Bni1	YNL271C	SPAC1F5.04c	PNEG_02522	T552_02692	T551_01775	69.57	73.61	Formin; polarisome component; nucleates the formation of linear actin filaments
Pfy1	YOR122C	SPAC4A8.15c	PNEG_02179	T552_02547	T551_01277	949.65	1143.14	Profilin; binds actin, phosphatidylinositol 4,5-bisphosphate, and polyproline regions
Act1	YFL039C	SPBC32H8.12c	PNEG_02189 PNEG_01877	T552_02557 T552_02018	T551_01287 T551_02083	1394.29 148.13	2038.54 244.51	Actin; structural protein involved in cell polarization, endocytosis, and other cytoskeletal functions
BUD6	YLR319C	SPAC15A10.16	PNEG_02476	T552_02739	T551_00666	140.86	220.79	Actin- and formin-interacting protein
Spa2	YLL021W	SPAC3G9.05	PNEG_02447	T552_02767	T551_00636	181.84	203.31	Component of the polarisome; functions in actin cytoskeletal organization during polarized growth
Pea2	YER149C							Coiled-coil 12S polarisome subunit
Axl1	YPR122W		PNEG_01848	T552_03304	T551_03640	1021.84	1148.88	Haploid specific endoprotease of a-factor mating pheromone
Mating and Karyogamy
Bim1	YER016W	SPAC18G6.15	PNEG_01219	T552_00117	T551_00265	214.43	270.79	Microtubule plus end-tracking protein
Ho	YDL227C							Site-specific endonuclease
Kar1	YNL188W							Karyogamy and spindle pole body duplication
Kar2	YJL034W	SPAC22A12.15c	PNEG_03406	T552_03346	T551_03062	2642.59	2482.77	ATPase involved in protein import into the ER
Kar3	YPR141C	SPAC3A11.14c	PNEG_02951 PNEG_02339 PNEG_02444	T552_02282 T552_02894 T552_02770	T551_01305 T551_01735 T551_00633	74.12 160.22 128.57	129.3 178.08 198.53	Minus-end-directed microtubule motor; functions in mitosis and meiosis
Kar4	YCL055W							Transcription factor
Kar5	YMR065W	SPAC13C5.03	PNEG_03392	T552_03361	T551_03047	155.49	245.52	Protein required for nuclear membrane fusion during karyogamy
Kar9	YPL269W							Karyogamy protein
29 core meiotic genes
Spo11	YHL022C	SPAC17A5.11	PNEG_01539	T552_00948	T551_00124	59.79	113.38	Meiosis-specific protein that initiates meiotic recombination
Mnd1	YGL183C	SPAC13A11.03	PNEG_02225	T552_02592	T551_02965	311.39	254.33	Protein required for recombination and meiotic nuclear division
Hop1	YIL072W	SPBC1718.02	PNEG_01729	T552_03223	T551_02693	552.45	326.68	Meiosis-specific protein required for chromosome synapsis
Hop2	YGL033W	SPAC222.15	PNEG_03219	T552_02162	T551_02348	274.16	107.88	Meiosis-specific protein that localizes to chromosomes
Rec8	YPR007C	SPBC29A10.14	PNEG_00582	T552_02404	T551_00216	90.92	111.08	Meiosis-specific component of sister chromatid cohesion complex
Mcd1 (Rad21)	YDL003W	SPCC338.17c	PNEG_00803	T552_01416	T551_01215	55.91	104.75	Essential alpha-kleisin subunit of the cohesin complex
Dmc1	YER179W	SPAC8E11.03c	PNEG_01443	T552_01043	T551_00146	412.25	287.67	Meiosis-specific recombinase required for repair of double-strand break
Rad51	YER095W	SPAC644.14c	PNEG_03414	T552_03387	T551_03070	230.77	269.44	Strand exchange protein
Msh2	YOL090W	SPBC19G7.01c	PNEG_03198	T552_02183	T551_02326	43.74	93.34	Protein that binds to DNA mismatches
Msh4	YFL003C							Meiotic recombination
Msh5	YDL154W							Protein of the MutS family
Msh6	YDR097C	SPCC285.16c	PNEG_03083	T552_00243	T551_03270	89.48	156.42	Protein required for mismatch repair in mitosis and meiosis
Mre11	YMR224C	SPAC13C5.07	PNEG_00741	T552_01478	T551_03027	154.61	220.42	Nuclease subunit of the MRX complex with Rad50p and Xrs2p
Rad50	YNL250W	SPAC1556.01c	PNEG_01052	T552_00639	T551_00790,T551_00791	183.35	211.8	Subunit of MRX complex with Mre11p and Xrs2p
Rad1	YPL022W	SPCC970.01	PNEG_00580	T552_02406	T551_00218	127.87	95.22	Single-stranded DNA endonuclease (with Rad10p)
Rad52	YML032C	SPAC30D11.10	PNEG_02152	T552_02521	T551_01250	102.16	98.74	Protein that stimulates strand exchange
Mlh1	YMR167W	SPBC1703.04	PNEG_02742	T552_01715	T551_00581	122.98	86.19	Protein required for mismatch repair in mitosis and meiosis
Mlh2	YLR035C							DNA mismatch repair and meiotic recombination
Mlh3	YPL164C							DNA mismatch repair and meiotic recombination
Pms1	YNL082W	SPAC19G12.02c	PNEG_00981	T552_00709	T551_01525	90.55	45.2	ATP-binding protein required for mismatch repair
Hfm1 (Mer3)	YGL251C							Meiosis specific DNA helicase
Smc1	YFL008W	SPBC29A10.04	PNEG_03295	T552_02086	T551_01618	133.49	153.82	Subunit of the cohesin complex
Smc2	YFR031C	SPBP4H10.06c	PNEG_01962	T552_01935	T551_01951	92.99	180.67	Subunit of the cohesin complex
Smc3	YJL074C	SPAC10F6.09c	PNEG_02792	T552_01666	T551_01481	134.03	133.99	Subunit of the cohesin complex
Smc4	YLR086W	SPBC146.03c	PNEG_03058	T552_00217	T551_03468	109.1	74.76	Subunit of the cohesin complex
Smc5	YOL034W	SPAC14C4.02c	PNEG_00481	T552_00374	T551_00741	77.49	99.43	Component of the SMC5-SMC6 complex
Smc6	YLR383W	SPCC5E4.06	PNEG_03275	T552_04144	T551_01598	79.77	105.59	Component of the SMC5-SMC6 complex
Irr1 (Scc3)	YIL026C	SPAC17H9.20	PNEG_01628	T552_00863	T551_02039	125.94	87.14	Subunit of the cohesin complex
Pds5	YMR076C	SPAC110.02	PNEG_01783	T552_03170	T551_02550	138.75		Cohesion maintenance factor
*Not present in the annotated gene set but identified in the assembly. +, positve strand. -, negative strand
^There are an additional 39 copies in the P. carinii genome.
FPKM represents the relative transcription levels measured by fragments per kb of exon per million fragments.
n/a, not available.
