# Supplementary material for: Genome analysis of three Pneumocystis species reveals adaptation mechanisms to life exclusively in mammalian hosts
Source: Nat Commun. 2016 Feb 22;7:10740. doi: 10.1038/ncomms10740 (PMC4764891; doi:10.1038/ncomms10740)
Supplement: Supplementary Data 25 — Pneumocystis genes involved in cell signaling and stress responses. [file ncomms10740-s26.xlsx]

## Sheet: Supplementary Data 25
Supplementary Data 25. Pneumocystis genes involved in cell signaling and stress responses.
Gene	S. cerevisiae	S. pombe	P. murina	P. carinii	P. jirovecii	C. albicans1	Function
cAMP-mediated signaling
Cyr1	YJL005W	SPBC19C7.03				C7_03070C_A	Adenylate cyclase/adenylyl cyclase
Pde1	YGL248W	SPCC285.09c				C5_02290W_A	Low-affinity cyclic AMP phosphodiesterase
Pde2	YOR360C					C1_02840W_A	High-affinity cyclic AMP phosphodiesterase
Sgt1	YOR057W	SPBC36.12c	PNEG_01468	T552_01018	T551_00431	C2_09270C_A	Cochaperone protein
Sok1	YDR006C		PNEG_01436	T552_01050	T551_02534	CR_06000W_A	Protein of unknown function
Yvh1	YIR026C	SPBC17A3.06	PNEG_01206	T552_01443	T551_02990	CR_03570C_A	Protein phosphatase
Phosphatidylinositol signaling
Stt4	YLR305C	SPBC577.06c	PNEG_02232	T552_02598	T551_02958	CR_07090W_A	phosphatidylinositol 4-kinase [EC:2.7.1.67]
Fab1/Svl7	YFR019W	SPBC3E7.01	PNEG_03088	T552_00248	T551_03275	C2_01990C_A	1-phosphatidylinositol-3-phosphate 5-kinase [EC:2.7.1.150]
Mss4	YDR208W	SPAC19G12.14	PNEG_03227	T552_02154	T551_02355	C3_01160W_A	1-phosphatidylinositol-4-phosphate 5-kinase [EC:2.7.1.68]
Plc1	YPL268W	SPAC22F8.11	PNEG_00067	T552_01318	T551_03582	C7_03710C_A	phosphatidylinositol phospholipase C, delta [EC:3.1.4.11]
Inp52/Sjl2	YNL106C	SPBC2G2.02	PNEG_01075	T552_00615	T551_00818	C7_00670C_A	inositol-1,4,5-trisphosphate 5-phosphatase [EC:3.1.3.56]
Inm2	YDR287W						myo-inositol-1(or 4)-monophosphatase [EC:3.1.3.25]
Vps34/End12	YLR240W	SPAC458.05	PNEG_03203	T552_02178	T551_02331	C1_06680W_A	phosphatidylinositol 3-kinase [EC:2.7.1.137]
Cds1/Cdg1	YBR029C	SPBC13A2.03	PNEG_02619	T552_00011	T551_02784	C5_04100W_A	phosphatidate cytidylyltransferase [EC:2.7.7.41]
Pkc1/Cly15	YBL105C	SPBC12D12.04c, SPAC17G8.14c	PNEG_00298	T552_00558	T551_03133	C3_04470W_A	classical protein kinase C [EC:2.7.11.13]
Cmd1	YBR109C	SPAC3A12.14	PNEG_02782	T552_01676	T551_01470	C4_06030W_A	calmodulin
Pis1	YPR113W	SPAC1D4.08	PNEG_00645	T552_01570	T551_01026	C4_05210W_A	CDP-diacylglycerol-inositol 3-phosphatidyltransferase [EC:2.7.8.11]
MAPK signaling (KEGG)
Pheromone
MAT-alpha	YGL089C						mating pheromone alpha-factor
MATa	YDR461W						mating pheromone A-factor
Ste2	YFL026W	SPAC11H11.04	PNEG_03148	T552_02233	T551_00015	CR_06610W_A	pheromone alpha factor receptor
Ste3	YKL178C	SPAC3F10.10c	PNEG_03013	T552_00176	T551_02750	C1_05620C_A	pheromone a factor receptor
Gpa1	YHR005C	SPBC24C6.06	PNEG_00015	T552_01369	T551_03530	C5_05220W_A	guanine nucleotide-binding protein subunit alpha
Ste18	YJR086W	SPBC215.04	PNEG_02719	T552_01736	T551_00557	C7_01730C_A	guanine nucleotide-binding protein subunit gamma
Cdc42	YLR229C	SPAC110.03	PNEG_01785, PNEG_02291	T552_03168, T552_02847	T551_02552, T551_02386	C1_08450C_A	cell division control protein 42
Cdc24	YAL041W	SPAC16E8.09	PNEG_03360	T552_03331	T551_02407	C5_01970C_A	cell division control protein 24
Bem1	YBR200W	SPAC22H10.07	PNEG_03558	T552_03072	T551_02228	C4_01410W_A	bud emergence protein 1
Ste20	YHL007C	SPBC1604.14c	PNEG_03507, PNEG_03022	T552_03022, T552_00185	T551_02174, T551_02743	C5_02340C_A	p21-activated kinase 1 [EC:2.7.11.1]
Bnil	YNL271C	SPAC1F5.04c	PNEG_02522	T552_02692		C1_12960C_A	cytokinesis protein
Ste11	YLR362W	SPBC1D7.05	PNEG_00717	T552_01502	T551_00958	C2_03770C_A	activation of MAPKK activity
Ste5	YDR103W					C6_04430W_A	negative regulation of MAPK cascade
Ste7	YDL159W		PNEG_01806, PNEG_01237	T552_03147, T552_00134	T551_02571, T551_00283	CR_03900W_A	activation of MAPK activity involved in conjugation with cellular fusion
Fus3	YBL016W	SPAC31G5.09c	PNEG_03239	T552_02142	T551_02367	C4_06480C_A	negative regulation of MAPK cascade
Msg5	YNL053W	SPBC1685.01	PNEG_01206	T552_00103	T551_00253	C1_10000C_A	inactivation of MAPK activity involved in cell wall organization or biogenesis
Dig1/2	YDR480W					C3_01800C_A	down-regulator of invasive growth 2
Ste12	YHR084W					C1_07370C_A	transcription factor STE12
Mcm1	YMR043W	SPBC19G7.06	PNEG_00576	T552_02410	*Supercontig_2.1_PjV2: 424453- 425295-		pheromone receptor transcription factor
Far1	YJL157C					C7_00180W_A	cyclin-dependent kinase inhibitor FAR1
Fus1	YCL027W					C1_11630C_A	nuclear fusion protein
Hypotonic shock
Wsc1/2/3	YNL283C	SPBC30B4.01c				C6_02670C_A	cell wall integrity and stress response component
Mid2	YLR332W						mating pheromone-induced death protein 2
Rho1	YPR165W	SPAC20H4.11c, SPAC1F7.04	PNEG_01418, PNEG_00760	T552_01069, T552_01459	T551_02516, T551_03007	CR_02860W_A	Ras homolog gene family, member A
Fks1	YLR342W	SPCC1840.02c	PNEG_03180	T552_02202	T551_02309		1,3-beta-glucan synthase [EC:2.4.1.34]
Pkc1	YBL105C	SPBC12D12.04c, SPAC17G8.14c	PNEG_00298, PNEG_03575	T552_00558, T552_03089	T551_03133, T551_02242	C3_04470W_A	classical protein kinase C [EC:2.7.11.13]
Bck1	YJL095W	SPAC1F3.02c	PNEG_02958	T552_02276	T551_01324	C7_02990W_A	mitogen-activated protein kinase kinase kinase [EC:2.7.11.1]
Mkk1/2	YOR231W	SPBC543.07	PNEG_01237	T552_00134	T551_00283	C2_05780C_A	mitogen-activated protein kinase kinase [EC:2.7.12.2]
Slt2	YHR030C	SPBC119.08	PNEG_01899	T552_01995	T551_02107	CR_00120C_A	mitogen-activated serine/threonine-protein kinase SLT2 (EC:2.7.11.24)
Mlp1	YIL149C	SPCC162.08c	PNEG_01725	T552_03228	T551_02690		nucleoprotein TPR
Rlm1	YPL089C	SPBC317.01				C4_01260W_A	MADS-box transcription factor, other eukaryote
Swi4	YER111C	SPBC725.16				C1_01790W_A	regulatory protein SWI4
Swi6	YLR182W	SPBC336.12c	PNEG_00984	T552_00706	T551_01528	C1_08670W_A	Transcription cofactor
Fks2	YGR032W	SPAC19B12.03	PNEG_03180	T552_02202	T551_02309	C1_02420C_A	1,3-beta-glucan synthase [EC:2.4.1.34]
High Osmolarity
Sho1	YER118C		PNEG_00998	T552_00692	T551_01542	C1_09140C_A	SHO1 osmosensor
Sln1	YIL147C					CR_01000C_A	osomolarity two-component system, sensor histidine kinase SLN1 [EC:2.7.13.3]
Ypd1	YDL235C	SPBC725.02				C1_07240W_A	osomolarity two-component system, phosphorelay intermediate protein YPD1
Ssk1	YLR006C	SPBC887.10				C1_13930W_A	osomolarity two-component system, response regulator
Ssk2	YNR031C	SPAC9G1.02, SPAC1006.09				C4_05030C_A	MAPK cascade involved in osmosensory signaling pathway
Ste20	YHL007C		PNEG_03507, PNEG_03022	T552_03022, T552_00185	T551_02174, T551_02743	C5_02340C_A	p21-activated kinase 1 [EC:2.7.11.1]
Ste11	YLR362W		PNEG_00717	T552_01502	T551_00958	C2_03770C_A	mitogen-activated protein kinase kinase kinase [EC:2.7.11.1]
Pbs2	YJL128C	SPBC409.07c	PNEG_01806	T552_03147	T551_02571	C3_06070C_A	mitogen-activated protein kinase kinase [EC:2.7.12.2]
Hog1	YLR113W	SPAC24B11.06c	PNEG_03239	T552_02142	T551_02107	C2_03330C_A	p38 MAP kinase [EC:2.7.11.24]
Mcm1	YMR043W	SPBC19G7.06, SPAC11E3.06	PNEG_00576	T552_02410	T551_00224	C7_00890C_A	pheromone receptor transcription factor
Msn2	YMR037C	SPAC3H1.11				C1_08940C_A	Stress-responsive transcriptional activator
Msn4	YKL062W	SPAC3H1.11					zinc finger protein MSN2/4
Glo1	YML004C	SPBC12C2.12c				C1_00500C_A	lactoylglutathione lyase [EC:4.4.1.5]
Ctt1	YGR088W	SPCC757.07c					catalase [EC:1.11.1.6]
Starvation
Sho1	YER118C		PNEG_00998	T552_00692	T551_01542	C1_09140C_A	SHO1 osmosensor
Ras2	YNL098C		PNEG_00279	T552_00578	T551_03115		GTPase KRas
Cdc42	YLR229C	SPAC110.03	PNEG_01785, PNEG_02291	T552_03168, T552_02847	T551_02552, T551_02386	C1_08450C_A	cell division control protein 42
Ste20	YHL007C		PNEG_03507	T552_03022	T551_02174	C5_02340C_A	p21-activated kinase 1 [EC:2.7.11.1]
Ste11	YLR362W		PNEG_00717	T552_01502	T551_00958	C2_03770C_A	mitogen-activated protein kinase kinase kinase [EC:2.7.11.1]
Ste7	YDL159W		PNEG_01806	T552_03147	T551_02571	CR_03900W_A	activation of MAPK activity involved in conjugation with cellular fusion
Kss1	YGR040W		PNEG_03239	T552_02142	T551_02367		mitogen-activated protein kinase 1/3 [EC:2.7.11.24]
Dig1/2
Ste12
Tec1	YBR083W		PNEG_01046	T552_00644	T551_00784	C3_04530C_A	transcriptional enhancer factor
Calcium-calcineurin signaling
Cch1	YGR217W	SPAC6F6.01				C1_01100W_A	Voltage-gated high-affinity calcium channel
Mid1	YNL291C	SPAC1F5.08c				C5_03990W_A	N-glycosylated integral membrane protein of the ER and plasma membrane
Fig1	YBR040W	SPBC4.01				C6_01310W_A	Integral membrane protein required for efficient mating
Pmc1	YGL006W	SPAPB2B4.04c	PNEG_02104	T552_02474	T551_01138	C3_01250W_A	calcium-transporting ATPase
Pmr1	YGL167C	SPBC31E1.02c	PNEG_00952	T552_00735	T551_01227	C7_00320C_A	High affinity Ca2+/Mn2+ P-type ATPase
Vcx1	YDL128W	SPCC1795.02c	PNEG_01716	T552_03237	T551_02680	C1_08580C_A	Vacuolar membrane antiporter with Ca2+/H+ and K+/H+ exchange activity
Cmd1	YBR109C	SPAC3A12.14	PNEG_02782	T552_01676	T551_01470	C4_06030W_A	Calmodulin; Ca++ binding protein that regulates Ca++ independent processes
Yvc1	YOR087W		PNEG_00282	T552_00575		C2_07730W_A	Vacuolar cation channel
Rcn1	YKL159C	SPAC13G6.15c					Protein involved in calcineurin regulation during calcium signaling
Cna1	YLR433C	SPBP4H10.04	PNEG_03595	T552_01026	T551_00423		calcineurin catalytic subunit A CMP1
Cmp2	YML057W	SPBP4H10.04	PNEG_03595	T552_01026	T551_00423	C1_00730C_A	calcineurin catalytic subunit A CNA2
Cnb1	YKL190W	SPCC830.06	PNEG_02874	T552_02355	T551_02646	C5_05160C_A	calcineurin regulatory subunit B CRV1 YCN2
Crz1	YNL027W	SPAC4G8.13c				C3_05780C_A	DNA-binding transcription factor
Fpr1	YNL135C	SPBC839.17c	PNEG_03588	T552_03102	T551_02256	C7_02570C_A	Peptidyl-prolyl cis-trans isomerase (PPIase)
pH sensing pathway2
Rim8	YGL045W					C1_00150C_A	alpha-arrestin
Rim9	YMR063W	SPCC1739.10				C6_00990W_A	3TM protein
Rim13	YMR154C					C5_05030C_A	Processing protease
Rim20	YOR275C	SPAC2G11.05c	PNEG_03008	T552_03443	T551_00320	C1_09380W_A	Protease substrate recognizing adaptor
Rim21	YNL294C					C5_01950C_A	7TM protein, pH sensor molecule
Dfg16	YOR030W					C2_03400C_A	7TM protein, pH sensor molecule
Ygr122w	YGR122W						BRO1-domain protein
Rim101	YHL027W					C1_14340C_A	pH responsive gene regulation
Osmotic stress response
Ada2	YDR448W	SPCC24B10.08c	PNEG_03577	T552_03091	T551_02245	C1_10860C_A	SWI8 chromatin-binding transcription regulator
Aro1	YDR127W	SPAC1834.02	PNEG_02355	T552_02909	T551_01722	C4_00890W_A	pentafunctional protein ARO1p
Bck1	YJL095W	SPAC1F3.02c	PNEG_02958	T552_02276	T551_01324	C7_02990W_A	mitogen-activated protein kinase kinase kinase
Ste11	YLR362W	SPBC1D7.05	PNEG_00717	T552_01502	T551_00958	C2_03770C_A	Signal transducing MEK kinase
Bcy1	YIL033C	SPAC8C9.03				C2_01110C_A	cAMP-dependent protein kinase regulatory subunit
Cpa1	YOR303W	SPBC56F2.09c	PNEG_02726	T552_01730	T551_00564	C2_00630C_A	carbamoyl-phosphate synthase (glutamine-hydrolyzing) CPA1
Doa4	YDR069C	SPBC18H10.08c	PNEG_03403	T552_03350	T551_03059	C1_14000C_A	Ubiquitin hydrolase
Elp3	YPL086C	SPAC29A4.20	PNEG_01005	T552_00685	T551_01549	C3_06060W_A	KAT9 Elongator subunit
Gal11	YOL051W	SPBC146.01				C1_08270C_A	Subunit of the RNA polymerase II mediator complex
Gln3	YER040W					C5_04280C_A	nitrogen-responsive transcriptional regulator GLN3
Hfi1	YPL254W	SPBC887.18c				C3_03100C_A	Adaptor protein required for structural integrity of the SAGA complex
Hog1	YLR113W	SPAC24B11.06c	PNEG_03239	T552_02142	T551_02107	C2_03330C_A	mitogen-activated protein kinase HOG1 SSK3
Ina17	YPL099C						F1F0 ATPase synthase peripheral stalk assembly factor
Med2	YDL005C						Subunit of the RNA polymerase II mediator complex
Ngg1	YDR176W	SPBC28F2.10c	PNEG_00880	T552_00803	T551_01384	C1_03290W_A	SWI7 histone acetyltransferase NGG1 ADA3
Nmd5	YJR132W	SPCC550.11	PNEG_02176	T552_02544	T551_01274	C4_00540C_A	Karyopherin KAP119
Om14	YBR230C						Mitochondrial outer membrane receptor for cytosolic ribosomes
Pal1	YDR348C	SPCP1E11.04c				C3_01890C_A	Protein of unknown function thought to be involved in endocytosis
Pcp1	YGR101W	SPBC13E7.11				C3_02030W_A	Mitochondrial serine protease MDM37 RBD1
Pgd1	YGL025C						Subunit of the RNA polymerase II mediator complex HRS1 MED3
Rcn1	YKL159C	SPAC13G6.15c					Protein involved in calcineurin regulation during calcium signaling
Rps27b	YHR021C	SPBC1685.10	PNEG_00839	T552_00843	T551_01420	CR_07630C_A	S27e ribosomal 40S subunit protein S27B rp61 S27B YS20
Rsa3	YLR221C	SPAC6B12.19				C1_04710C_A	Protein with a likely role in ribosomal maturation
Slt2	YHR030C	SPBC119.08	PNEG_01899	T552_01995	T551_02367	CR_00120C_A	mitogen-activated serine/threonine-protein kinase
Spt20	YOL148C	SPAC4D7.10c				C1_05430W_A	Subunit of the SAGA transcriptional regulatory complex ADA5
Spt3	YDR392W	SPCC61.02	PNEG_02420	T552_02795	T551_00608	CR_10450C_A	transcriptional regulator SPT3
Spt7	YBR081C	SPBC25H2.11c	PNEG_02969	T552_02265	T551_01312	CR_09980W_A	GIT2 SAGA histone acetyltransferase complex subunit SPT7
Spt8	YLR055C	SPBC14C8.17c	PNEG_01794	T552_03159	T551_02560	C5_02900W_A	SAGA complex subunit SPT8
Taf14	YPL129W	SPAC22H12.02	PNEG_01574	T552_00913	T551_00089	C2_04220C_A	TATA-binding protein-associated factor TAF14
Ubc9	YDL064W	SPAC30D11.13	PNEG_02158	T552_02526	T551_01256	CR_08560C_A	E2 SUMO-conjugating protein UBC9
Yaf9	YNL107W	SPAC17G8.07	PNEG_02787	T552_01671	T551_01475	C7_03770C_A	Subunit of NuA4 histone H4 acetyltransferase and SWR1 complexes
Oxidative stress response
Adh1	YOL086C	SPCC13B11.01				C1_08330C_A	ADC1 alcohol dehydrogenase ADH1
Afg3	YER017C	SPBC543.09	PNEG_01226	T552_00124	T551_00272	C3_01760W_A	YTA10 AAA family ATPase AFG3
Aft1	YGL071W						DNA-binding transcription factor AFT1 RCS1
Ahp1	YLR109W	SPCC330.06c	PNEG_01571	T552_00916	T551_00091	C4_02410C_A	Thiol-specific peroxiredoxin cTPxIII
Aim14	YGL160W	SPBC947.05c				C2_03530W_A	NADPH oxidase localized to the perinuclear ER YNO1
Aim17	YHL021C					C7_04310C_A	Putative protein of unknown function
Aim22	YJL046W	SPBC17A3.09c	PNEG_01412	T552_01073	T551_00159	C6_02900C_A	RRG3 LIP3 putative lipoate--protein ligase
Aim4	YBR194W	SPCC663.11					associated with the nuclear pore complex
Aim45	YPR004C	SPAC27D7.06				C6_04560W_A	Putative ortholog of mammalian ETF-alpha
Ala1	YOR335C	SPAC23C11.09	PNEG_00410	T552_00445.2: alanine-tRNA ligase	T551_03343	C6_03720W_A	alanine--tRNA ligase CDC64
Ald4	YOR374W	SPAC9E9.09c				C2_02970C_A	ALDH2 aldehyde dehydrogenase (NADP(+)) ALD4 ALD7
Ald5	YER073W	SPAC9E9.09c				C2_02970C_A	aldehyde dehydrogenase (NAD(P)(+)) ALD5
Ald6	YPL061W	SPAC9E9.09c					ALD1 aldehyde dehydrogenase (NADP(+)) ALD6
Alg12	YNR030W	SPBC1734.12c	PNEG_00384	T552_00473	T551_01069	C7_02970W_A	dolichyl-P-Man:Man(7)GlcNAc(2)-PP-dolichol alpha-1,6-mannosyltransferase
Alo1	YML086C	SPAPB1A10.12c				CR_09790W_A	D-arabinono-1,4-lactone oxidase
Bcy1	YIL033C	SPAC8C9.03				C2_01110C_A	cAMP-dependent protein kinase regulatory subunit BCY1 SRA1
Cad1	YDR423C						AP-1-like basic leucine zipper (bZIP) transcriptional activator
Crm1	YGR218W	SPAC1805.17	PNEG_02459	T552_02756	T551_00648	CR_00520C_A	Major karyopherin
Cyr1	YJL005W	SPBC19C7.03				C7_03070C_A	Adenylate cyclase
Gpx1	YKL026C	SPBC32F12.03c	PNEG_00023	T552_01362	T551_03538	C6_00850W_A	Phospholipid hydroperoxide glutathione peroxidase
Hog1	YLR113W	SPAC24B11.06c	PNEG_03239	T552_02142	T551_02107	C2_03330C_A	Mitogen-activated protein kinase involved in osmoregulation
Hsf1	YGL073W	SPAC8C9.14				C1_09170W_A	Trimeric heat shock transcription factor
Hyr1	YIR037W	SPBC32F12.03c	PNEG_00023	T552_01362	T551_03538	C6_00850W_A	Thiol peroxidase
Msn2	YMR037C	SPAC3H1.11				C1_08940C_A	stress-responsive transcriptional activator MSN2
Msn4	YKL062W	SPAC3H1.11				C1_08940C_A	stress-responsive transcriptional activator MSN4
Pbs2	YJL128C	SPBC409.07c	PNEG_01806	T552_03147	T551_02571	C3_06070C_A	MAP kinase kinase of the HOG signaling pathway
Skn7	YHR206W	SPAC8C9.14				C5_00240W_A	kinase-regulated stress-responsive transcription factor SKN7
Sln1	YIL147C					CR_01000C_A	transmembrane histidine phosphotransfer kinase and osmosensor
Ssk1	YLR006C	SPBC887.10				C1_13930W_A	Cytoplasmic phosphorelay intermediate osmosensor and regulator
Tpk2	YPL203W	SPBC106.10	PNEG_03575	T552_03089	T551_02242	C2_07210C_A	cAMP-dependent protein kinase catalytic subunit
Tsa1	YML028W	SPCC576.03c				C3_06180C_A	Thioredoxin peroxidase
Yap1	YML007W	SPAC1783.07c				C3_02220W_A	Basic leucine zipper (bZIP) transcription factor
Ybp1	YBR216C	SPCC1442.02				C1_13960W_A	Protein involved in cellular response to oxidative stress
Cell wall stress response
Bem2	YER155C		PNEG_02803	T552_01655	T551_01492	C7_01550W_A	Rho GTPase activating protein (RhoGAP)
Bni1	YNL271C	SPAC1F5.04c	PNEG_02522	T552_02692	T551_03421	C1_12960C_A	SHE5 formin BNI1 PPF3
Fks1	YLR342W	SPCC1840.02c	PNEG_03180	T552_02202	T551_02309	C1_02420C_A	Catalytic subunit of 1,3-beta-D-glucan synthase
Fks2	YGR032W	SPAC19B12.03	PNEG_03180	T552_02202	T551_02309	C1_02420C_A	Catalytic subunit of 1,3-beta-glucan synthase
Lrg1	YDL240W	SPBC3F6.05			T551_03493	CR_00440C_A	GTPase-activating protein
Mkk1	YOR231W	SPBC543.07	PNEG_01237	T552_00134	T551_00283	C2_05780C_A	mitogen-activated protein kinase kinase
Mkk2	YPL140C	SPBC543.07	PNEG_01237	T552_00134	T551_00283	C2_05780C_A	MAPKK involved in the protein kinase C signaling pathway
Msg5	YNL053W	SPBC1685.01	PNEG_01206	T552_00103	T551_00253	C1_10000C_A	Dual-specificity protein phosphatase
Sdp1	YIL113W	SPBC1685.01	PNEG_01206	T552_00103	T551_00253	C1_10000C_A	Stress-inducible dual-specificity MAP kinase phosphatase
Mtl1	YGR023W		PNEG_01206	T552_00103	T551_00253		Stress-inducible dual-specificity MAP kinase phosphatase
Mid2	YLR332W						O-glycosylated plasma membrane protein
Pkc1	YBL105C	SPBC12D12.04c	PNEG_00298	T552_00558	T551_03133	C3_04470W_A	Protein serine/threonine kinase
Pkh2	YOL100W	SPBC1778.10c	PNEG_00639	T552_01575	T551_01021	C1_12410C_A	serine/threonine protein kinase PKH2
Rho1	YPR165W	SPAC20H4.11c	PNEG_01418	T552_01069.2: GTP-binding protein rhoA	T551_02516	CR_02860W_A	GTP-binding protein of the rho subfamily of Ras-like proteins
Rlm1	YPL089C	SPBC317.01				C4_01260W_A	MADS-box transcription factor
Rom2	YLR371W	SPAC1006.06	PNEG_01790	T552_03163	T551_02557	C2_03240C_A	Rho family guanine nucleotide exchange factor
Rom1	YGR070W	SPCC645.07	PNEG_01790	T552_03163	T551_02557	C2_03240C_A	Rho family guanine nucleotide exchange factor ROM1
Sac7	YDR389W	SPBC17F3.01c				C7_00080C_A	GTPase activating protein (GAP) for Rho1p
Bag7	YOR134W	SPBC17F3.01c	PNEG_00049	T552_01336	T551_03566	C7_00080C_A	Rho GTPase activating protein (RhoGAP)
Sec3	YER008C	SPAC17G8.12	PNEG_01705	T552_03248	T551_02669	C4_06250C_A	Subunit of the exocyst complex
Skn7	YHR206W	SPAC8C9.14				C5_00240W_A	Bkinase-regulated stress-responsive transcription factor
Slt2	YHR030C	SPBC119.08	PNEG_01899	T552_01995	T551_02107	CR_00120C_A	mitogen-activated serine/threonine-protein kinase
Swi4	YER111C	SPBC725.16				C1_01790W_A	ART1 SBF complex DNA-binding subunit SWI4
Swi6	YLR182W	SPBC336.12c	PNEG_00984	T552_00706	T551_01528	C1_08670W_A	Transcription cofactor
Tus1	YLR425W	SPCC645.06c				C1_04480C_A	SOP10 Rho family guanine nucleotide exchange factor TUS1
Wsc1	YOR008C	SPBC30B4.01c				C3_04250W_A	Sensor-transducer of the stress-activated PKC1-MPK1 kinase pathway
Wsc2	YNL283C	SPBC30B4.01c				C6_02670C_A	Sensor-transducer of the stress-activated PKC1-MPK1 signaling pathway
*Not present in the annotated gene set but identified in the assembly.
References
1. Butler et al. Nature 2009;459:657-662
2. Maeda, et al. FEBS J 2012,279:1407-1413
