# Supplementary material for: Genome analysis of three Pneumocystis species reveals adaptation mechanisms to life exclusively in mammalian hosts
Source: Nat Commun. 2016 Feb 22;7:10740. doi: 10.1038/ncomms10740 (PMC4764891; doi:10.1038/ncomms10740)
Supplement: Supplementary Data 26 — Pneumocystis genes involved in anaerobic growth. [file ncomms10740-s27.xlsx]

## Sheet: Supplementary Data 26
Supplementary Data 26. Pneumocystis genes involved in anaerobic growth.
Gene	S. cerevisiae1	S. pombe	P. murina	P. carinii	P. jirovecii	T. deformans	E. cuniculi	E. intestinalis	Function
Drs2	YAL026C	SPBC887.12	PNEG_00217	T552_01169	T551_02891	TAPDE_000425	ECU06_0930	Eint_060860	aminophospholipid translocase P4-type ATPase (flippase)
Fzo1	YBR179C	SPBC1706.03	PNEG_02031	T552_01870	T551_01885	TAPDE_001446			Mitofusin; integral membrane protein involved in mitochondrial outer membrane tethering and fusion
Hpr1	YDR138W								Subunit of THO/TREX complexes
—	YDR149C								Dubious open reading frame, null mutation blocks anaerobic growth
Arg82	YDR173C	SPAC607.04	PNEG_00310	T552_00547	T551_03147	TAPDE_002160			Inositol polyphosphate multikinase (IPMK)
Cdc40	YDR364C	SPBC6B1.10	PNEG_03085	T552_00245	T551_03272	TAPDE_000751			Pre-mRNA splicing factor
Snf1	YDR477W	SPCC74.03c	PNEG_01854	T552_02040	T551_02061	TAPDE_001210	ECU03_0980	Eint_030870	AMP-activated serine/threonine protein kinase
Pgd1	YGL025C								Subunit of the RNA polymerase II mediator complex
Rim8	YGL045W/ YGL046W								Protein involved in proteolytic activation of Rim101p
Gup1	YGL084C	SPAC24H6.01c	PNEG_02384	T552_02937	T551_01693	TAPDE_005164			Plasma membrane protein involved in remodeling GPI anchors
Cax4	YGR036C	SPBC530.12c	PNEG_01163	T552_01788	T551_02502	TAPDE_005302			Dolichyl pyrophosphate (Dol-P-P) phosphatase
Dbp7	YKR024C	SPBC21H7.04				TAPDE_001811	ECU10_0440	Eint_101640	Putative ATP-dependent RNA helicase of the DEAD-box family
Arv1	YLR242C	SPAPB1A10.15				TAPDE_001382			Cortical ER protein
Vps65	YLR322W								Dubious open reading frame; deletion causes a vacuolar protein sorting defect and blocks anaerobic growth
Ies2	YNL215W	SPAC6B12.05c	PNEG_03051	T552_00210	T551_03461	TAPDE_002585			Protein that associates with the INO80 chromatin remodeling complex
Cnm67	YNL225C	SPBC244.01c							Component of the spindle pole body outer plaque
Sin4	YNL236W								Subunit of the RNA polymerase II mediator complex
Mrpl10	YNL284C	SPBC9B6.06	PNEG_02038	T552_01863	T551_01879				Mitochondrial ribosomal protein of the large subunit
Spt20	YOL148C	SPAC4D7.10c	PNEG_00476	T552_00379	T551_00746	TAPDE_004746			Subunit of the SAGA transcriptional regulatory complex
Npt1	YOR209C	SPAC1486.06				TAPDE_001765			Nicotinate phosphoribosyltransferase
Bts1	YPL069C					TAPDE_002204	ECU11_1810	Eint_111710	Geranylgeranyl diphosphate synthase
Hfi1	YPL254W	SPBC887.18c	PNEG_00825	T552_01394	T551_01192				Adaptor protein required for structural integrity of the SAGA complex
Reference
1. Ishtar Snoek et al. Yeast 2007;24:1-10
