# Supplementary material for: Genome analysis of three Pneumocystis species reveals adaptation mechanisms to life exclusively in mammalian hosts
Source: Nat Commun. 2016 Feb 22;7:10740. doi: 10.1038/ncomms10740 (PMC4764891; doi:10.1038/ncomms10740)
Supplement: Supplementary Data 27 — Oligonucleotide primer and probe sequences used in PCR and DNA hybridization. [file ncomms10740-s28.xlsx]

## Sheet: Supplementary Data 27
Supplementary Data 27. Oligonucleotide primer and probe sequences used in PCR and DNA hybridization.
Oligonucleotide name	Sequence (5’→3’)	Target
CDC2.f1	ATGGAGCAATATCAGAGGTTA	PNEG_00359									Intergenic distance (mean, bp)
CDC.r1	CTGTAATAAATCTATTCCATCA	PNEG_00359
P55V0.f1	AGAATTTAAGCATGATTCCACT	PNEG_00829									423
P55V0.r1	CTTCTGTAAAGGTAGAACTA	PNEG_00829									430
2768f4	GATCCAAGTAATTATTTTAAGAAGACA	PNEG_01104									483
MSG.R30	CAATTCTAAATACAATTCCAATGCT	PNEG_01104									827
DMC.f1	TATTTTAGAGATTTAAAGCGCA	PNEG_01443									669
GK3dmc1	GCTCTGCCTACAAGAATATT	PNEG_01443									655
Kex.f1	ATGGTTTATAAGATATTTCTAGCA	PNEG_00129									540
Kex.r2	ACCATTCTATATGCATCTAG	PNEG_00129									883
Porin.f1	ATGGATGAAAAAAGCTGGTATA	PNEG_01155									515
Porin.r1	TATTATTATTTTCAAGCGTAATGCC	PNEG_01155									892
PM2614.f1	GAATCGTCTTCTCTAGAAGA	PNEG_02614									119
PM2614.r1	ATTCATATTCATGGACTG	PNEG_02614									115
GDPDI.f1	ATGAATGAAACATATGATTATA	PNEG_01958
GDPDI.r1	TTGACAATTAAATCTCTCCCT	PNEG_01958
SC17.f4	GGGTTAGGACTACAAAGTTAAC	3-gene cassette duplicated among P. murina scaffolds 9, 11 and 17
SC17.r3	CTTGTCTTCGTTATTGATTCAGA	3-gene cassette duplicated among P. murina scaffolds 9, 11 and 17
CRJE.f1	GGACAAGCGATGGGTA	Msg CRJE
CRJE.r1	CCCAAAACCTGTTCCTC	Msg CRJE
rRNA.f3	GAAAAGTTCATCTTAGTAATCAAC	PNEG_02770
rRNA.r2	TGAAGACGAATCTATTCAAGATGA	PNEG_02770
SODA.f2	CATTGGAACCATATCTTTCAG	PNEG_01707
SODA.r2	GATTCATGACTTTCCAATTGA	PNEG_01707
mMSG.F1	ATGAGGATTGCATTTTTTGCGC	PNEG_04309
mMSG.R4	CAAATCAAAATCTCTCC	PNEG_04309
HSP70.f1	CATTTGAGAAAGCAAGTGA	PNEG_02587
HSP70.r1	TCTTCGAATCGAGCACGA	PNEG_02587
A12.f2	ATGCATTTACATACTTATGATACAAAC	PNEG_02212
A12.r3	CATTATCCATATCCCAA	PNEG_02212
Eng2.f1	TGAATAGTACACTTTCTCCA	PNEG_02407
Eng2.r1	CAATGTGATGAGGCATAGCA	PNEG_02407
ACY.f1	AGCGTGTATTATCGATTT	PNEG_02950
ACY.r1	TGAAACCTGCTTCTTGTCTTA	PNEG_02950
EST3.f1	GAGAATCCTATGCATCTTGGA	PNEG_03089
EST3.r1	AGACGATTCATTTTGCATTTC	PNEG_03089
Rad51.f1	CAGCACAAGATATGAATGA	PNEG_03414
Rad51.r1	TAAGTATCAACAGGATCATC	PNEG_03414
DHPS.f1	GATCTTGTTCATCCCGTTAC	PNEG_03560
DHPS.r1	TTCTTTCCAAATAGCATCTGACA	PNEG_03560
SC8.f8	CTTCTAATGAGATATCTAATCCG	5' end subtelomeric region of P. murina scaffold 9
SC8.r1	CAAATAAGTATCCGCATAAAGATG	5' end subtelomeric region of P. murina scaffold 9
Telom.r4	TTAGGGTTAGGGTTAGGGTTAGGGTTAGGGTTAGGGTTAGGGTTAGGGTTAGGG	Telomeric repeats
Pm2762.r1	GATTTATTTGCTTCGTTTCACCATTCA	Within PNEG_02762, 1898bp upstream of P. murina 18S rRNA gene, shared with P. carinii.
Pm2765.r1	CCTTGAATATCTCGTTTCCATTGT	Within PNEG_02765, 339bp downstream of P. murina 26S rRNA gene.
Pm18S.f2	GCATAATCCGTTGAGATGCA	685bp upstream of P. murina 18S rRNA.
Pc_rDNA.f2	GGGAGTCAAATTAGGTATTGA	984bp upstream of P. carinii 18S rRNA gene.
Pc_rDNA.r1	GGTCCACTACTTCTACTGAAAGA	Within T552_01693, 435bp downstream of P. carinii 26S rRNA gene.
Pj.rDNA.f2	GGTGCAAGAAGATTAACACAACTTA	Within T551_00600, 2439bp upstream of P. jirovecii 18S rRNA gene.
Pj601.r1	GTGGATATTTACTAGTGAGATCTA	Within T551_00601, 381bp downstream of P. jirovecii 26S rRNA gene.
Pj601.r2	CCACGATCACATGAGCTCTTA	Within T551_00601, 655bp downstream of P. jirovecii 26S rRNA gene.
